# Supplementary material for: mRNA and miRNA expression profiles in an ectoderm-biased substate of human pluripotent stem cells
Source: Sci Rep. 2019 Aug 15;9:11910. doi: 10.1038/s41598-019-48447-z (PMC6695399; doi:10.1038/s41598-019-48447-z)
Supplement: Supplementary file 2 — Supplementary Tables S1-S21 [file 41598_2019_48447_MOESM2_ESM.xlsx]

## Sheet: Title
mRNA and miRNA expression profiles in an ectoderm-biased substate of human pluripotent stem cells
Shuuji Mawaribuchi 1, Yasuhiko Aiki 1, Nozomi Ikeda 1, and Yuzuru Ito 1
1 Biotechnology Research Institute for Drug Discovery, National Institute of Advanced Industrial Science and Technology (AIST), Central 5, 1-1-1 Higashi, Tsukuba, Ibaraki 305-8565, Japan
Table S1. Raw microarray data list used in study.
Table S2. GO enrichment analysis (Up-regulated genes in substate 2 versus substate 1 of H9 cells, Z-score => 2).
Table S3. GO enrichment analysis (Down-regulated genes in substate 2 versus substate 1 of H9 cells, Z-score <= -2).
Table S4. The pluripotency, differentiation, and EMT-related genes in substate 2 versus substate 1 of H9 cells.
Table S5. Up-regulated miRNA in substate 2 versus substate 1 of H9 cells.
Table S6. Down-regulated miRNA in substate 2 versus substate 1 of H9 cells.
Table S7. Up-regulated miRNA derived from exosomes in substate 2 versus substate 1 of H9 cells.
Table S8. Down-regulated miRNA derived from exosomes in substate 2 versus substate 1 of H9 cells.
Table S9. Predicted down-regulated mRNA in substate 2 versus substate 1 of H9 cells (cell miRNA).
Table S10. Predicted up-regulated mRNA in substate 2 versus substate 1 of H9 cells (cell miRNA).
Table S11. Predicted down-regulated mRNA in substate 2 versus substate 1 of H9 cells (exosome miRNA).
Table S12. Predicted up-regulated mRNA in substate 2 versus substate 1 of H9 cells (exosome miRNA).
Table S13. GO enrichment anlysis of the predicted down-regulated mRNA in substate 2 versus substate 1 of H9 cells (cell miRNA).
Table S14. GO enrichment anlysis of the predicted up-regulated mRNA in substate 2 versus substate 1 of H9 cells (cell miRNA).
Table S15. GO enrichment anlysis of the predicted down-regulated mRNA in substate 2 versus substate 1 of H9 cells (exosome miRNA).
Table S16. GO enrichment anlysis of the predicted up-regulated mRNA in substate 2 versus substate 1 of H9 cells (exosome miRNA).
Table S17. Common up-regulated miRNA derived from the cells and exosomes of H9 cells (substate2 versus substate1).
Table S18. Common down-regulated miRNA derived from the cells and exosomes of H9 cells (substate2 versus substate1).
Table S19. Common list of up-regulated mRNA and predicted up-regulated mRNA derived from down-regulated miRNA.
Table S20. Common list of down-regulated mRNA and predicted down-regulated mRNA derived from up-regulated miRNA.
Table S21. Primer pairs for One-step real-time RT-PCR

## Sheet: Table S1
Table S1. Raw microarray data list used in study.
GSE	File name	Description
GSE123465	US91703677_257236318469_S01_GE1_1105_Oct12_2_4	H9, passage 35, substate 1, mRNA from the cells, 480.0 ng
GSE123465	US91703677_257236318469_S01_GE1_1105_Oct12_2_3	H9, passage 50, substate 2, mRNA from the cells, 480.0 ng
GSE123466	US91703677_257015615081_S01_miRNA_1200_Jun14_1_1	H9, passage 41, substate 1, miRNA from the cells, 100.0 ng
GSE123466	US91703677_257015615081_S01_miRNA_1200_Jun14_1_3	H9, passage 52, substate 2, miRNA from the cells, 100.0 ng
GSE123466	US91703677_257015614794_S01_miRNA_1105_Oct12_1_1	H9, passage 46, substate 1, miRNA from the cells, 100.0 ng
GSE123466	US91703677_257015614794_S01_miRNA_1105_Oct12_1_3	H9, passage 61, substate 2, miRNA from the cells, 100.0 ng
GSE123466	US91703677_257015614794_S01_miRNA_1105_Oct12_1_2	H9, passage 50, substate 1, miRNA from the cells, 100.0 ng
GSE123466	US91703677_257015614794_S01_miRNA_1105_Oct12_1_4	H9, passage 65, substate 2, miRNA from the cells, 100.0 ng
GSE123470	US91703677_257015615081_S01_miRNA_1200_Jun14_2_1	H9, passage 41, substate 1, miRNA from the exosomes, 72.4 ng
GSE123470	US91703677_257015615081_S01_miRNA_1200_Jun14_2_3	H9, passage 52, substate 2, miRNA from the exosomes, 72.4 ng
GSE123470	US91703677_257015614794_S01_miRNA_1105_Oct12_2_1	H9, passage 46, substate 1, miRNA from the exosomes, 100.0 ng
GSE123470	US91703677_257015614794_S01_miRNA_1105_Oct12_2_3	H9, passage 61, substate 2, miRNA from the exosomes, 100.0 ng
GSE123470	US91703677_257015614794_S01_miRNA_1105_Oct12_2_2	H9, passage 50, substate 1, miRNA from the exosomes, 51.4 ng
GSE123470	US91703677_257015614794_S01_miRNA_1105_Oct12_2_4	H9, passage 65, substate 2, miRNA from the exosomes, 51.4 ng

## Sheet: Table S2
Table S2. GO enrichment analysis (Up-regulated genes in substate 2 versus substate 1 of H9 cells, Z-score => 2).
GO biological process complete	Homo sapiens - REFLIST (21042)	upload_1 (678)	upload_1 (expected)	upload_1 (over/under)	upload_1 (fold Enrichment)	upload_1 (raw P-value)	upload_1 (FDR)
reflex (GO:0060004)	22	6	0.71	+	8.46	0.000189	0.0495
blood coagulation, fibrin clot formation (GO:0072378)	27	7	0.87	+	8.05	7.22e-05	0.0283
negative regulation of hemostasis (GO:1900047)	49	9	1.58	+	5.7	7.24e-05	0.0276
negative regulation of blood coagulation (GO:0030195)	49	9	1.58	+	5.7	7.24e-05	0.027
negative regulation of coagulation (GO:0050819)	52	9	1.68	+	5.37	0.000108	0.034
renal tubule morphogenesis (GO:0061333)	67	10	2.16	+	4.63	0.000137	0.0405
phospholipase C-activating G-protein coupled receptor signaling pathway (GO:0007200)	94	12	3.03	+	3.96	0.000117	0.036
regulation of systemic arterial blood pressure (GO:0003073)	97	12	3.13	+	3.84	0.000154	0.0437
ear morphogenesis (GO:0042471)	116	14	3.74	+	3.75	5.67e-05	0.024
nephron development (GO:0072006)	120	14	3.87	+	3.62	7.91e-05	0.0275
positive regulation of ion transport (GO:0043270)	259	22	8.35	+	2.64	7.88e-05	0.028
second-messenger-mediated signaling (GO:0019932)	325	26	10.47	+	2.48	6.02e-05	0.0248
circulatory system process (GO:0003013)	380	30	12.24	+	2.45	1.78e-05	0.0116
regionalization (GO:0003002)	319	25	10.28	+	2.43	0.000105	0.0336
blood circulation (GO:0008015)	373	29	12.02	+	2.41	3.09e-05	0.0156
pattern specification process (GO:0007389)	419	32	13.5	+	2.37	2.38e-05	0.0133
tissue morphogenesis (GO:0048729)	553	36	17.82	+	2.02	0.000151	0.0439
central nervous system development (GO:0007417)	926	59	29.84	+	1.98	1.93e-06	0.00168
cell adhesion (GO:0007155)	895	56	28.84	+	1.94	5.58e-06	0.00416
biological adhesion (GO:0022610)	901	56	29.03	+	1.93	6.25e-06	0.00445
brain development (GO:0007420)	716	43	23.07	+	1.86	0.000172	0.0464
neuron development (GO:0048666)	783	47	25.23	+	1.86	9.1e-05	0.0303
head development (GO:0060322)	757	45	24.39	+	1.84	0.000164	0.0459
neuron differentiation (GO:0030182)	963	55	31.03	+	1.77	8.94e-05	0.0304
cell-cell signaling (GO:0007267)	1028	58	33.12	+	1.75	7.03e-05	0.0282
G-protein coupled receptor signaling pathway (GO:0007186)	1206	68	38.86	+	1.75	1.39e-05	0.00947
positive regulation of developmental process (GO:0051094)	1319	72	42.5	+	1.69	2.93e-05	0.0158
nervous system development (GO:0007399)	2245	120	72.34	+	1.66	7.97e-08	0.000125
positive regulation of multicellular organismal process (GO:0051240)	1655	86	53.33	+	1.61	2.01e-05	0.0117
neurogenesis (GO:0022008)	1562	81	50.33	+	1.61	4.39e-05	0.0209
tissue development (GO:0009888)	1698	87	54.71	+	1.59	3.37e-05	0.0165
generation of neurons (GO:0048699)	1470	75	47.37	+	1.58	0.000136	0.0408
response to external stimulus (GO:0009605)	1975	99	63.64	+	1.56	1.93e-05	0.0116
system development (GO:0048731)	4254	210	137.07	+	1.53	1e-10	3.92e-07
animal organ development (GO:0048513)	3081	151	99.27	+	1.52	2.18e-07	0.000285
system process (GO:0003008)	1887	92	60.8	+	1.51	0.000104	0.0339
regulation of multicellular organismal process (GO:0051239)	2904	140	93.57	+	1.5	1.59e-06	0.00155
GO cellular component complete	Homo sapiens - REFLIST (21042)	upload_1 (678)	upload_1 (expected)	upload_1 (over/under)	upload_1 (fold Enrichment)	upload_1 (raw P-value)	upload_1 (FDR)
cell surface (GO:0009986)	879	52	28.32	+	1.84	6.43e-05	0.0098
intrinsic component of plasma membrane (GO:0031226)	1644	86	52.97	+	1.62	1.85e-05	0.00523
integral component of plasma membrane (GO:0005887)	1573	82	50.68	+	1.62	3.37e-05	0.0074
plasma membrane part (GO:0044459)	2850	139	91.83	+	1.51	9.75e-07	0.000644
GO molecular function complete	Homo sapiens - REFLIST (21042)	upload_1 (678)	upload_1 (expected)	upload_1 (over/under)	upload_1 (fold Enrichment)	upload_1 (raw P-value)	upload_1 (FDR)
transmembrane signaling receptor activity (GO:0004888)	1287	72	41.47	+	1.74	1.13e-05	0.0264
signaling receptor activity (GO:0038023)	1504	80	48.46	+	1.65	2.29e-05	0.0356
PANTHER Overrepresentation Test (Released 20171205), GO Ontology database Released 2018-07-03, Fisher's Exact with FDR multiple test correction
FDR <= 0.05, fold Enrichment => 1.5

## Sheet: Table S3
Table S3. GO enrichment analysis (Down-regulated genes in substate 2 versus substate 1 of H9 cells, Z-score <= -2).
GO biological process complete	Homo sapiens - REFLIST (21042)	upload_1 (743)	upload_1 (expected)	upload_1 (over/under)	upload_1 (fold Enrichment)	upload_1 (raw P-value)	upload_1 (FDR)
regulation of cold-induced thermogenesis (GO:0120161)	142	17	5.01	+	3.39	3.2e-05	0.0135
regulation of blood pressure (GO:0008217)	180	21	6.36	+	3.3	5.64e-06	0.00402
blood circulation (GO:0008015)	373	34	13.17	+	2.58	2.27e-06	0.00254
circulatory system process (GO:0003013)	380	34	13.42	+	2.53	2.88e-06	0.00266
regulation of signaling receptor activity (GO:0010469)	557	49	19.67	+	2.49	3.59e-08	0.000113
cell-cell adhesion (GO:0098609)	467	39	16.49	+	2.37	2.47e-06	0.00242
carboxylic acid biosynthetic process (GO:0046394)	337	28	11.9	+	2.35	0.000101	0.0345
organic acid biosynthetic process (GO:0016053)	338	28	11.93	+	2.35	0.000103	0.0344
regulation of system process (GO:0044057)	526	43	18.57	+	2.32	1.54e-06	0.00241
response to nutrient levels (GO:0031667)	474	35	16.74	+	2.09	9.59e-05	0.0341
behavior (GO:0007610)	561	41	19.81	+	2.07	3.03e-05	0.0132
drug metabolic process (GO:0017144)	653	44	23.06	+	1.91	0.000108	0.0353
cell-cell signaling (GO:0007267)	1028	67	36.3	+	1.85	4.64e-06	0.00346
cell adhesion (GO:0007155)	895	57	31.6	+	1.8	4.89e-05	0.0191
biological adhesion (GO:0022610)	901	57	31.81	+	1.79	5.16e-05	0.0197
response to lipid (GO:0033993)	841	53	29.7	+	1.78	9.83e-05	0.0342
carboxylic acid metabolic process (GO:0019752)	897	55	31.67	+	1.74	0.000157	0.0474
oxoacid metabolic process (GO:0043436)	987	59	34.85	+	1.69	0.000156	0.0477
positive regulation of multicellular organismal process (GO:0051240)	1655	95	58.44	+	1.63	6.95e-06	0.00473
system process (GO:0003008)	1887	108	66.63	+	1.62	1.42e-06	0.00247
response to external stimulus (GO:0009605)	1975	112	69.74	+	1.61	1.23e-06	0.00242
response to oxygen-containing compound (GO:1901700)	1466	83	51.76	+	1.6	4.25e-05	0.0171
small molecule metabolic process (GO:0044281)	1824	100	64.41	+	1.55	2.29e-05	0.0109
GO cellular component complete	Homo sapiens - REFLIST (21042)	upload_1 (743)	upload_1 (expected)	upload_1 (over/under)	upload_1 (fold Enrichment)	upload_1 (raw P-value)	upload_1 (FDR)
basement membrane (GO:0005605)	15	5		+	9.44	0.000461	0.0456
contractile fiber part (GO:0044449)	214	19	7.56	+	2.51	0.000425	0.0495
receptor complex (GO:0043235)	405	32	14.3	+	2.24	5.02e-05	0.00828
plasma membrane protein complex (GO:0098797)	593	40	20.94	+	1.91	0.000202	0.0267
integral component of plasma membrane (GO:0005887)	1573	97	55.54	+	1.75	2.34e-07	6.61e-05
intrinsic component of plasma membrane (GO:0031226)	1644	101	58.05	+	1.74	1.35e-07	4.46e-05
secretory vesicle (GO:0099503)	973	57	34.36	+	1.66	0.000391	0.0484
plasma membrane region (GO:0098590)	1098	62	38.77	+	1.6	0.00045	0.0495
plasma membrane part (GO:0044459)	2850	154	100.63	+	1.53	1.29e-07	5.13e-05
GO molecular function complete	Homo sapiens - REFLIST (21042)	upload_1 (743)	upload_1 (expected)	upload_1 (over/under)	upload_1 (fold Enrichment)	upload_1 (raw P-value)	upload_1 (FDR)
growth factor receptor binding (GO:0070851)	133	17	4.7	+	3.62	1.5e-05	0.00869
receptor regulator activity (GO:0030545)	527	45	18.61	+	2.42	2.34e-07	0.00109
receptor ligand activity (GO:0048018)	479	40	16.91	+	2.36	1.8e-06	0.00418
signaling receptor activity (GO:0038023)	1504	88	53.11	+	1.66	7.44e-06	0.00577
signaling receptor binding (GO:0005102)	1676	98	59.18	+	1.66	2.08e-06	0.00323
molecular transducer activity (GO:0060089)	1564	90	55.23	+	1.63	1.08e-05	0.00719
PANTHER Overrepresentation Test (Released 20171205), GO Ontology database Released 2018-07-03, Fisher's Exact with FDR multiple test correction
FDR <= 0.05, fold Enrichment => 1.5

## Sheet: Table S4
Table S4. The pluripotency, differentiation, and EMT-related genes in substate 2 versus substate 1 of H9 cells.
ProbeName	H9 substate1	H9 substate2	GeneSymbol	Description	Chromosome End Index_Avadis_	Chromosome Number_Avadis_	Chromosome Start Index_Avadis_	Chromosome Strand_Avadis_	ControlType	Cytoband	EnsemblID	EntrezGeneID	GenbankAccession	GeneName	GenomicCoordinates	Go	RefSeqAccession	TIGRID	UniGeneID	Z-score
A_23_P142560	-6.16336	-2.00389	ZEB2	Homo sapiens zinc finger E-box binding homeobox 2 (ZEB2), transcript variant 1, mRNA [NM_014795]	145146320	chr2	145146261	-	FALSE	hs|2q22.3	ENST00000558170	9839	NM_014795	zinc finger E-box binding homeobox 2	chr2:145146320-145146261	GO:0021846|GO:0048023|GO:0001756|GO:0001755|GO:0001843|GO:0030177|GO:0070412|GO:0005634|GO:0000122|GO:0003677|GO:0046872|GO:0006351|GO:0007399|GO:0021766|GO:0019208|GO:0045944|GO:0045636|GO:0043507|GO:0048066	NM_014795	THC2466105	Hs.34871	6.46667
A_21_P0000590	-6.54293	-3.57304	ZEB2	Homo sapiens zinc finger E-box binding homeobox 2 (ZEB2), transcript variant 3, non-coding RNA [NR_033258]	145269032	chr2	145268973	-	FALSE	hs|2q22.3		9839	NR_033258	zinc finger E-box binding homeobox 2	chr2:145269032-145268973	GO:0021846|GO:0048023|GO:0001756|GO:0001755|GO:0001843|GO:0030177|GO:0070412|GO:0005634|GO:0000122|GO:0003677|GO:0046872|GO:0006351|GO:0007399|GO:0021766|GO:0019208|GO:0045944|GO:0045636|GO:0043507|GO:0048066	NR_033258	THC2475209	Hs.34871	4.58488
A_33_P3640690	-3.60369	-0.937161	ZEB1	Homo sapiens zinc finger E-box binding homeobox 1 (ZEB1), transcript variant 1, mRNA [NM_001128128]	31816320	chr10	31816261	+	FALSE	hs|10p11.22	ENST00000488625	6935	NM_001128128	zinc finger E-box binding homeobox 1	chr10:31816261-31816320	GO:0005515|GO:0007389|GO:0003700|GO:0008285|GO:0010464|GO:0051216|GO:0008283|GO:0071560|GO:0033081|GO:0048704|GO:0005634|GO:0048752|GO:0048596|GO:0005737|GO:0006955|GO:0003690|GO:0071230|GO:0030857|GO:0045944|GO:0090103|GO:0031667|GO:0017015|GO:0005667|GO:0014823|GO:0051150|GO:0006357|GO:0003714|GO:0003713|GO:0070888|GO:0000122|GO:0006351|GO:0045666|GO:0003682|GO:0005654|GO:0008270|GO:0030900|GO:…	NM_001128128	THC2481519	Hs.124503	4.10499
A_33_P3243832	-5.43894	-2.91228	ZEB2	Homo sapiens zinc finger E-box binding homeobox 2 (ZEB2), transcript variant 1, mRNA [NM_014795]	145182422	chr2	145182363	-	FALSE	hs|2q22.3	ENST00000409211	9839	NM_014795	zinc finger E-box binding homeobox 2	chr2:145182422-145182363	GO:0021846|GO:0048023|GO:0001756|GO:0001755|GO:0001843|GO:0030177|GO:0070412|GO:0005634|GO:0000122|GO:0003677|GO:0046872|GO:0006351|GO:0007399|GO:0021766|GO:0019208|GO:0045944|GO:0045636|GO:0043507|GO:0048066	NM_014795	NP1242694	Hs.34871	3.88374
A_23_P161190	3.16538	5.68922	VIM	Homo sapiens vimentin (VIM), mRNA [NM_003380]	17279256	chr10	17278347	+	FALSE	hs|10p13	ENST00000544301	7431	NM_003380	vimentin	chr10:17278347-17279256	GO:0005882|GO:0005515|GO:0003725|GO:0043005|GO:0005212|GO:0045109|GO:0005886|GO:0070307|GO:0006928|GO:0060395|GO:0006921|GO:0005829|GO:0042802|GO:0005737|GO:0001948|GO:0097110|GO:0060020|GO:0016032|GO:0045111|GO:0005856|GO:0031252|GO:0070062|GO:0005777|GO:0030049|GO:0006915|GO:0008022|GO:0010628|GO:0014002|GO:0005200|GO:0010977|GO:0005925	NM_003380	THC2574318	Hs.455493	3.87927
A_33_P3374723	-1.07172	1.33636	ZEB1	Homo sapiens zinc finger E-box binding homeobox 1 (ZEB1), transcript variant 1, mRNA [NM_001128128]	31818122	chr10	31818063	+	FALSE	hs|10p11.22	ENST00000488625	6935	NM_001128128	zinc finger E-box binding homeobox 1	chr10:31818063-31818122	GO:0005515|GO:0007389|GO:0003700|GO:0008285|GO:0010464|GO:0051216|GO:0008283|GO:0071560|GO:0033081|GO:0048704|GO:0005634|GO:0048752|GO:0048596|GO:0005737|GO:0006955|GO:0003690|GO:0071230|GO:0030857|GO:0045944|GO:0090103|GO:0031667|GO:0017015|GO:0005667|GO:0014823|GO:0051150|GO:0006357|GO:0003714|GO:0003713|GO:0070888|GO:0000122|GO:0006351|GO:0045666|GO:0003682|GO:0005654|GO:0008270|GO:0030900|GO:…	NM_001128128	THC2504641	Hs.124503	3.69615
A_19_P00322911	-5.85938	-5.0188	TWIST2	Homo sapiens twist family bHLH transcription factor 2 (TWIST2), transcript variant 2, mRNA [NM_057179]	239795663	chr2	239795604	+	FALSE	hs|2q37.3	ENST00000448943	117581	NM_057179	twist family bHLH transcription factor 2	chr2:239795604-239795663	GO:0005515|GO:0005667|GO:0010838|GO:0043066|GO:0003700|GO:0008285|GO:0006366|GO:0019904|GO:0032720|GO:0005634|GO:0000122|GO:0048701|GO:0003677|GO:0001649|GO:0043392|GO:0061303|GO:0005737|GO:0045668|GO:0001076|GO:0060325|GO:0045638|GO:0003682|GO:0046983|GO:0045892	NM_057179	THC2486319	Hs.422585	1.21654
A_33_P3214159	3.46606	4.29108	CDH2	Homo sapiens cadherin 2, type 1, N-cadherin (neuronal) (CDH2), mRNA [NM_001792]	25530995	chr18	25530936	-	FALSE	hs|18q12.1	ENST00000269141	1000	NM_001792	cadherin 2, type 1, N-cadherin (neuronal)	chr18:25530995-25530936	GO:0005515|GO:0008013|GO:0005886|GO:0048514|GO:0045202|GO:0016342|GO:0005916|GO:0016339|GO:0042692|GO:0016324|GO:0005913|GO:0014704|GO:0005911|GO:0007155|GO:0090090|GO:0007156|GO:0007157|GO:0070062|GO:0097150|GO:0045295|GO:0045294|GO:0019903|GO:0034329|GO:0005509|GO:0045216|GO:0030027|GO:0051149|GO:0016477|GO:0044331|GO:0010001|GO:0016021|GO:0043410|GO:0005925|GO:0051146|GO:0034332	NM_001792	THC2466595	Hs.464829	1.19193
A_23_P38732	1.36298	2.17465	CDH2	Homo sapiens cadherin 2, type 1, N-cadherin (neuronal) (CDH2), mRNA [NM_001792]	25532140	chr18	25532081	-	FALSE	hs|18q12.1	ENST00000269141	1000	NM_001792	cadherin 2, type 1, N-cadherin (neuronal)	chr18:25532140-25532081	GO:0005515|GO:0008013|GO:0005886|GO:0048514|GO:0045202|GO:0016342|GO:0005916|GO:0016339|GO:0042692|GO:0016324|GO:0005913|GO:0014704|GO:0005911|GO:0007155|GO:0090090|GO:0007156|GO:0007157|GO:0070062|GO:0097150|GO:0045295|GO:0045294|GO:0019903|GO:0034329|GO:0005509|GO:0045216|GO:0030027|GO:0051149|GO:0016477|GO:0044331|GO:0010001|GO:0016021|GO:0043410|GO:0005925|GO:0051146|GO:0034332	NM_001792	THC2466595	Hs.464829	1.1708
A_23_P21324	0.128031	0.69725	TWIST2	Homo sapiens twist family bHLH transcription factor 2 (TWIST2), transcript variant 1, mRNA [NM_001271893]	239832103	chr2	239832044	+	FALSE	hs|2q37.3	ENST00000612363	117581	NM_001271893	twist family bHLH transcription factor 2	chr2:239832044-239832103	GO:0005515|GO:0005667|GO:0010838|GO:0043066|GO:0003700|GO:0008285|GO:0006366|GO:0019904|GO:0032720|GO:0005634|GO:0000122|GO:0048701|GO:0003677|GO:0001649|GO:0043392|GO:0061303|GO:0005737|GO:0045668|GO:0001076|GO:0060325|GO:0045638|GO:0003682|GO:0046983|GO:0045892	NM_001271893	THC2472275	Hs.422585	0.78728
A_33_P3414591	-4.23142	-3.71374	TWIST1	Homo sapiens twist family bHLH transcription factor 1 (TWIST1), mRNA [NM_000474]	19156521	chr7	19156462	-	FALSE	hs|7p21.1	ENST00000354571	7291	NM_000474	twist family bHLH transcription factor 1	chr7:19156521-19156462	GO:0005515|GO:0006366|GO:0003180|GO:0000981|GO:0003183|GO:0048701|GO:2000147|GO:0042803|GO:0071639|GO:0050679|GO:0030500|GO:0032760|GO:0046982|GO:0019904|GO:0032720|GO:0001843|GO:0070888|GO:0014067|GO:0000122|GO:0048642|GO:0001701|GO:0001649|GO:0007517|GO:0001503|GO:0048511|GO:2000276|GO:0045892|GO:0042733|GO:0008134|GO:2000679|GO:0010718|GO:0035359|GO:0005634|GO:0035067|GO:0043433|GO:0061029|GO:…	NM_000474	THC2678352	Hs.66744	0.705743
A_23_P77493	3.96941	4.43703	TUBB3	Homo sapiens tubulin, beta 3 class III (TUBB3), transcript variant 1, mRNA [NM_006086]	90002496	chr16	90002437	+	FALSE	hs|16q24.3	ENST00000315491	10381	NM_006086	tubulin, beta 3 class III	chr16:90002437-90002496	GO:0005515|GO:0042277|GO:0030424|GO:0051258|GO:0005874|GO:0003924|GO:0005634|GO:0005525|GO:0055085|GO:0030425|GO:0071944|GO:0006184|GO:0005737|GO:0007067|GO:0006457|GO:0007411|GO:0043025|GO:0005200|GO:0051084|GO:0007017|GO:0044267|GO:0070062	NM_006086	THC2500920	Hs.511743	0.626563
A_33_P3421243	-0.57344	-0.111947	AFP	Homo sapiens alpha-fetoprotein (AFP), mRNA [NM_001134]	74321408	chr4	74321349	+	FALSE	hs|4q13.3	ENST00000508838	174	NM_001134	alpha-fetoprotein	chr4:74321349-74321408	GO:0005737|GO:0042448|GO:0006810|GO:0001542|GO:0060395|GO:0005615|GO:0046872	NM_001134	THC2646891	Hs.518808	0.616868
A_21_P0005597	-6.51226	-6.07999	TWIST1	PREDICTED: Homo sapiens twist family bHLH transcription factor 1 (TWIST1), transcript variant X2, misc_RNA [XR_428085]	19039651	chr7	19039592	-	FALSE	hs|7p21.1		7291	XR_428085	twist family bHLH transcription factor 1	chr7:19039651-19039592	GO:0005515|GO:0006366|GO:0003180|GO:0000981|GO:0003183|GO:0048701|GO:2000147|GO:0042803|GO:0071639|GO:0050679|GO:0030500|GO:0032760|GO:0046982|GO:0019904|GO:0032720|GO:0001843|GO:0070888|GO:0014067|GO:0000122|GO:0048642|GO:0001701|GO:0001649|GO:0007517|GO:0001503|GO:0048511|GO:2000276|GO:0045892|GO:0042733|GO:0008134|GO:2000679|GO:0010718|GO:0035359|GO:0005634|GO:0035067|GO:0043433|GO:2000778|GO:…	XR_428085			0.570644
A_23_P204640	5.25327	5.6722	NANOG	Homo sapiens Nanog homeobox (NANOG), transcript variant 1, mRNA [NM_024865]	7948546	chr12	7948487	+	FALSE	hs|12p13.31	ENST00000229307	79923	NM_024865	Nanog homeobox	chr12:7948487-7948546	GO:0008406|GO:0010468|GO:0008284|GO:0003700|GO:0008283|GO:0017145|GO:0001710|GO:0005634|GO:0001714|GO:0030154|GO:0009880|GO:0030514|GO:0045944|GO:0032526|GO:0035019|GO:0006355|GO:0010454|GO:0003714|GO:0005730|GO:0000122|GO:0003677|GO:0006351|GO:0045931|GO:0003682|GO:0019827|GO:0045595|GO:0005654|GO:0001158	NM_024865	THC2476017	Hs.635882	0.549532
A_21_P0005474	-6.54962	-6.15987	TWIST1	PREDICTED: Homo sapiens twist family bHLH transcription factor 1 (TWIST1), transcript variant X2, misc_RNA [XR_428085]	19039901	chr7	19039842	-	FALSE	hs|7p21.1		7291		twist family bHLH transcription factor 1	chr7:19039901-19039842	GO:0005515|GO:0006366|GO:0003180|GO:0000981|GO:0003183|GO:0048701|GO:2000147|GO:0042803|GO:0071639|GO:0050679|GO:0030500|GO:0032760|GO:0046982|GO:0019904|GO:0032720|GO:0001843|GO:0070888|GO:0014067|GO:0000122|GO:0048642|GO:0001701|GO:0001649|GO:0007517|GO:0001503|GO:0048511|GO:2000276|GO:0045892|GO:0042733|GO:0008134|GO:2000679|GO:0010718|GO:0035359|GO:0005634|GO:0035067|GO:0043433|GO:2000778|GO:…	XR_428085			0.50338
A_23_P150053	-1.48809	-1.12969	ACTA2	Homo sapiens actin, alpha 2, smooth muscle, aorta (ACTA2), transcript variant 2, mRNA [NM_001613]	90697958	chr10	90697899	-	FALSE	hs|10q23.31	ENST00000458208	59	NM_001613	actin, alpha 2, smooth muscle, aorta	chr10:90697958-90697899	GO:0019901|GO:0009615|GO:0015629|GO:0005524|GO:0005615|GO:0005829|GO:0014829|GO:0030485|GO:0043234|GO:0005737|GO:0006936|GO:0008217|GO:0072144|GO:0070062	NM_001613	THC2573035	Hs.500483	0.453781
A_23_P59138	9.07274	9.36618	POU5F1	Homo sapiens POU class 5 homeobox 1 (POU5F1), transcript variant 1, mRNA [NM_002701]	31132237	chr6	31132178	-	FALSE	hs|6p21.33	ENST00000620031	5460	NM_002701	POU class 5 homeobox 1	chr6:31132237-31132178	GO:0005515|GO:0010468|GO:0090081|GO:0003700|GO:0044212|GO:0006366|GO:0000981|GO:0005634|GO:0035413|GO:0060913|GO:0001714|GO:0009653|GO:0005829|GO:0005737|GO:0045944|GO:0090308|GO:0042789|GO:0035019|GO:0031625|GO:0005667|GO:0006355|GO:0009786|GO:0001824|GO:0009611|GO:0060391|GO:0003677|GO:0003130|GO:0043565|GO:0035198|GO:0060965|GO:0060795|GO:0005654|GO:0008134	NM_002701	THC2463097	Hs.249184	0.351037
A_23_P401055	5.85897	6.11475	SOX2	Homo sapiens SRY (sex determining region Y)-box 2 (SOX2), mRNA [NM_003106]	181431936	chr3	181431877	+	FALSE	hs|3q26.33	ENST00000325404	6657	NM_003106	SRY (sex determining region Y)-box 2	chr3:181431877-181431936	GO:0010468|GO:0005515|GO:0003700|GO:0006366|GO:0044212|GO:0001654|GO:0060042|GO:0050680|GO:0006325|GO:0001714|GO:0030539|GO:0048852|GO:0045747|GO:0030910|GO:0048839|GO:0000976|GO:0022409|GO:0042472|GO:0060235|GO:0048286|GO:0046982|GO:0021879|GO:0000122|GO:0070848|GO:0001649|GO:0060441|GO:0043281|GO:0050973|GO:0005654|GO:0043586|GO:0045893|GO:0021984|GO:0021987|GO:0021983|GO:0005634|GO:0021781|GO:…	NM_003106	THC2467017	Hs.518438	0.291453
A_24_P144601	6.68847	6.92711	POU5F1	Homo sapiens POU class 5 homeobox 1 (POU5F1), transcript variant 1, mRNA [NM_002701]	31133368	chr6	31133025	-	FALSE	hs|6p21.33	ENST00000428824	5460	NM_002701	POU class 5 homeobox 1	chr6:31133368-31133025	GO:0005515|GO:0010468|GO:0090081|GO:0003700|GO:0044212|GO:0006366|GO:0000981|GO:0005634|GO:0035413|GO:0060913|GO:0001714|GO:0009653|GO:0005829|GO:0005737|GO:0045944|GO:0090308|GO:0042789|GO:0035019|GO:0031625|GO:0005667|GO:0006355|GO:0009786|GO:0001824|GO:0009611|GO:0060391|GO:0003677|GO:0003130|GO:0043565|GO:0035198|GO:0060965|GO:0060795|GO:0005654|GO:0008134	NM_002701	NP592362	Hs.249184	0.264335
A_23_P131846	1.39006	1.58494	SNAI1	Homo sapiens snail family zinc finger 1 (SNAI1), mRNA [NM_005985]	48605229	chr20	48605170	+	FALSE	hs|20q13.13	ENST00000244050	6615	NM_005985	snail family zinc finger 1	chr20:48605170-48605229	GO:0005515|GO:2000810|GO:0010718|GO:0005634|GO:0001837|GO:0046872|GO:0031069|GO:0005737|GO:0061314|GO:0060972|GO:0060021|GO:0019900|GO:0001707|GO:0000977|GO:0030335|GO:0060707|GO:0000122|GO:0060806|GO:0001649|GO:0001078|GO:0016477|GO:0043518|GO:0060536|GO:0045893|GO:0010957	NM_005985	THC2463607	Hs.48029	0.195126
A_23_P74895	4.55995	4.73949	LIN28A	Homo sapiens lin-28 homolog A (C. elegans) (LIN28A), mRNA [NM_024674]	26755758	chr1	26755699	+	FALSE	hs|1p36.11	ENST00000254231	79727	NM_024674	lin-28 homolog A (C. elegans)	chr1:26755699-26755758	GO:0005515|GO:0006355|GO:0010494|GO:0003723|GO:0045686|GO:0005730|GO:0031123|GO:0045727|GO:0005634|GO:0003729|GO:0003677|GO:0007281|GO:0010587|GO:0005829|GO:0060964|GO:0005737|GO:0035198|GO:0045666|GO:0000932|GO:0031054|GO:0019827|GO:0031369|GO:0008270|GO:0035019	NM_024674	THC2462999	Hs.86154	0.170848
A_23_P71073	-6.29305	-6.15988	TWIST1	Homo sapiens twist family bHLH transcription factor 1 (TWIST1), mRNA [NM_000474]	19155704	chr7	19155645	-	FALSE	hs|7p21.1	ENST00000242261	7291	NM_000474	twist family bHLH transcription factor 1	chr7:19155704-19155645	GO:0005515|GO:0006366|GO:0003180|GO:0000981|GO:0003183|GO:0048701|GO:2000147|GO:0042803|GO:0071639|GO:0050679|GO:0030500|GO:0032760|GO:0046982|GO:0019904|GO:0032720|GO:0001843|GO:0070888|GO:0014067|GO:0000122|GO:0048642|GO:0001701|GO:0001649|GO:0007517|GO:0001503|GO:0048511|GO:2000276|GO:0045892|GO:0042733|GO:0008134|GO:2000679|GO:0010718|GO:0035359|GO:0005634|GO:0035067|GO:0043433|GO:2000778|GO:…	NM_000474	THC2490786	Hs.66744	0.0975077
A_23_P82775	-6.38554	-6.25692	SOX17	Homo sapiens SRY (sex determining region Y)-box 17 (SOX17), mRNA [NM_022454]	55372850	chr8	55372791	+	FALSE	hs|8q11.23	ENST00000297316	64321	NM_022454	SRY (sex determining region Y)-box 17	chr8:55372791-55372850	GO:0005515|GO:0030308|GO:0008013|GO:0044212|GO:0003705|GO:0045597|GO:0007283|GO:0060913|GO:0001947|GO:0003143|GO:0003308|GO:0003142|GO:0042074|GO:0060914|GO:0061009|GO:0060956|GO:0042789|GO:0001706|GO:0046982|GO:0023019|GO:0003713|GO:0000122|GO:0048643|GO:2000035|GO:2000043|GO:0072091|GO:0061010|GO:0072001|GO:0045893|GO:0008134|GO:0045732|GO:0042662|GO:0005634|GO:0048866|GO:0031648|GO:0045944|GO:…	NM_022454	THC2471882	Hs.98367	0.0902921
A_33_P3220615	5.65915	5.75616	LIN28B	Homo sapiens lin-28 homolog B (C. elegans) (LIN28B), mRNA [NM_001004317]	105531130	chr6	105531071	+	FALSE	hs|6q21	ENST00000345080	389421	NM_001004317	lin-28 homolog B (C. elegans)	chr6:105531071-105531130	GO:0005515|GO:0006355|GO:0016235|GO:0003723|GO:0005730|GO:0031123|GO:0005634|GO:0003677|GO:0010587|GO:0005739|GO:0005737|GO:0031054|GO:0005654|GO:0008270	NM_001004317	THC2606263	Hs.23616	0.0403021
A_23_P169039	-3.97395	-3.95782	SNAI2	Homo sapiens snail family zinc finger 2 (SNAI2), mRNA [NM_003068]	49830769	chr8	49830710	-	FALSE	hs|8q11.21	ENST00000396822	6591	NM_003068	snail family zinc finger 2	chr8:49830769-49830710	GO:0010839|GO:0033629|GO:0035921|GO:0060429|GO:0000790|GO:2000810|GO:0060693|GO:0006366|GO:0003705|GO:0007605|GO:0005634|GO:0001837|GO:2000811|GO:0035066|GO:0035414|GO:1900387|GO:0046872|GO:0005737|GO:0007219|GO:0014032|GO:0006933|GO:2001240|GO:0032642|GO:0060021|GO:0032331|GO:0090090|GO:0060070|GO:0030335|GO:0003198|GO:0003273|GO:2000647|GO:0000122|GO:0071479|GO:0044344|GO:0001649|GO:0043565|GO:…	NM_003068	THC2467281	Hs.360174	-0.0876451
A_23_P48663	-0.576012	-0.613326	OTX2	Homo sapiens orthodenticle homeobox 2 (OTX2), transcript variant 1, mRNA [NM_021728]	57268815	chr14	57268756	-	FALSE	hs|14q22.3	ENST00000554845	5015	NM_021728	orthodenticle homeobox 2	chr14:57268815-57268756	GO:0005515|GO:0005634|GO:0009953|GO:0042706|GO:0030426|GO:0005737|GO:0032525|GO:0007411|GO:0048852|GO:0045944|GO:0040019|GO:0042472|GO:0001708|GO:0046982|GO:0090009|GO:2000543|GO:0048664|GO:0000978|GO:0022037|GO:0043234|GO:0001077|GO:0006461|GO:0007492|GO:0040036|GO:0008589|GO:0008190|GO:0030901|GO:0030900|GO:0045893	NM_021728	THC2622826	Hs.288655	-0.172189
A_33_P3709150	-4.52019	-4.74459	T	Homo sapiens T, brachyury homolog (mouse) (T), transcript variant 1, mRNA [NM_003181]	166571351	chr6	166571292	-	FALSE	hs|6q27	ENST00000296946	6862	NM_003181	T, brachyury homolog (mouse)	chr6:166571351-166571292	GO:0001191|GO:0000790|GO:0008284|GO:0003700|GO:0006366|GO:0001756|GO:0003705|GO:0048706|GO:0001839|GO:0005634|GO:0061371|GO:0060395|GO:0014028|GO:0005737|GO:0007509|GO:0001085|GO:0008595|GO:0060070|GO:0001102|GO:0090009|GO:0023019|GO:0001843|GO:0030509|GO:0000122|GO:0000978|GO:0007165|GO:0003007|GO:0060349|GO:0000980|GO:0007341|GO:0007498|GO:0001570|GO:0003257	NM_003181	THC2481447	Hs.389457	-0.468136
A_23_P206359	4.92048	3.44618	CDH1	Homo sapiens cadherin 1, type 1, E-cadherin (epithelial) (CDH1), mRNA [NM_004360]	68869273	chr16	68869214	+	FALSE	hs|16q22.1	ENST00000621016	999	NM_004360	cadherin 1, type 1, E-cadherin (epithelial)	chr16:68869214-68869273	GO:0060576|GO:0005515|GO:0005802|GO:0030054|GO:0008013|GO:0007605|GO:0050680|GO:0016342|GO:0042993|GO:2000008|GO:0031175|GO:0016339|GO:0016337|GO:0001948|GO:0070830|GO:0030198|GO:0051260|GO:0050839|GO:0070062|GO:0071285|GO:0022408|GO:0045295|GO:0009986|GO:0019903|GO:0034329|GO:0005509|GO:0019904|GO:0030506|GO:0009636|GO:0007416|GO:0045216|GO:0043281|GO:0050776|GO:0033561|GO:0009898|GO:0045893|GO:…	NM_004360	THC2469338	Hs.461086	-2.44534
Significance Analysis: Z-score
The genes (Z-score <=-2 or Z-score => 2) are indicated by bold genesymbol.

## Sheet: Table S5
Table S5. Up-regulated miRNA in substate 2 versus substate 1 of H9 cells.
systematic_name	H9 substate1	H9 substate2	TargetScan7.2
hsa-miR-100-5p	-12.5507	-9.53858	miR-99-5p/100-5p
hsa-miR-105-5p	-10.0108	-8.17682	miR-105-5p
hsa-miR-1227-3p	-12.5507	-11.2874	miR-1227-3p
hsa-miR-125b-5p	-7.76939	-5.88718	miR-125-5p
hsa-miR-1306-5p	-12.5507	-8.91964	miR-1306-5p
hsa-miR-130b-5p	-10.336	-8.89088	miR-130b-5p
hsa-miR-135b-5p	-3.39506	-2.23285	miR-135-5p
hsa-miR-146b-5p	-12.5507	-9.76645	miR-146-5p
hsa-miR-181a-5p	-12.5507	-11.1168	miR-181-5p
hsa-miR-181b-5p	-12.5507	-8.93779	miR-181-5p
hsa-miR-183-3p	-10.2337	-8.80098	miR-183-3p
hsa-miR-215-5p	-12.5507	-11.2723	miR-192-5p/215-5p
hsa-miR-218-5p	-8.91096	-6.58785	miR-218-5p
hsa-miR-221-5p	-8.89256	-7.60172	miR-221-5p/8073
hsa-miR-301b-3p	-7.20502	-5.60365	miR-130-3p/301-3p/454-3p
hsa-miR-3200-3p	-11.2849	-9.91123	miR-3200-3p
hsa-miR-324-5p	-6.30167	-5.10892	miR-324-5p
hsa-miR-338-3p	-11.3125	-9.87083	miR-338-3p
hsa-miR-342-5p	-11.4187	-9.94977	miR-342-5p/4664-5p
hsa-miR-345-5p	-11.4434	-10.18	miR-345-5p
hsa-miR-34b-5p	-8.99415	-7.8912	miR-34b-5p/449c-5p
hsa-miR-361-3p	-9.6196	-8.07544	miR-361-3p
hsa-miR-362-3p	-11.158	-10.0856	miR-329-3p/362-3p
hsa-miR-363-5p	-10.336	-8.63005	miR-363-5p/6745
hsa-miR-374a-5p	-3.6086	-2.50399	miR-374-5p
hsa-miR-3907	-9.98291	-8.91645	miR-3907
hsa-miR-421	-5.77506	-4.30227	miR-421
hsa-miR-454-5p	-12.5507	-11.2874	miR-454-5p
hsa-miR-488-3p	-11.2434	-9.24849	miR-488-3p
hsa-miR-500a-3p	-11.266	-10.1679	miR-500a-3p
hsa-miR-532-3p	-9.49453	-8.47777	miR-532-3p
hsa-miR-545-3p	-10.1216	-8.38862	miR-545-3p
hsa-miR-550a-3p	-8.95152	-7.49128	miR-200c-5p/550a-3p
hsa-miR-592	-12.5507	-7.5748	miR-592
hsa-miR-625-5p	-9.916	-8.14871	miR-625-5p
hsa-miR-6872-3p	-12.5507	-8.91331	miR-6872-3p
hsa-miR-7-1-3p	-8.85658	-7.69028	miR-7-3p
hsa-miR-767-5p	-12.5507	-11.2874	miR-767-5p
hsa-miR-873-5p	-9.99312	-8.38789	miR-873-5p.1
hsa-miR-876-3p	-10.2359	-8.30169	miR-876-3p
hsa-miR-92a-1-5p	-9.81755	-8.28153	miR-92a-1-5p
hsa-miR-92a-2-5p	-8.94274	-7.00209	miR-92a-2-5p
hsa-miR-93-3p	-10.336	-9.07274	miR-93-3p
Significance Analysis: T Test paired
Multiple Testing Correction: Storey with Bootstrapping
q-value computation: Asymptotic
q-value cut-off: 0.05
Fold change cut-off: 2.0

## Sheet: Table S6
Table S6. Down-regulated miRNA in substate 2 versus substate 1 of H9 cells.
systematic_name	H9 substate1	H9 substate2	TargetScan7.2
hsa-miR-1181	-2.77219	-5.75474	miR-1181
hsa-miR-1185-1-3p	-5.10185	-10.3355	let-7f-2-3p/1185-3p
hsa-miR-1185-2-3p	-6.10114	-10.6897	let-7f-2-3p/1185-3p
hsa-miR-1202	-3.69574	-4.96317	miR-1202/3972
hsa-miR-1207-5p	-3.25636	-5.68677	miR-1207-5p/4763-3p
hsa-miR-1208	-7.00161	-10.9705	miR-1208
hsa-miR-1224-5p	-7.03212	-10.9823	miR-1224-5p
hsa-miR-1225-5p	-4.70582	-6.60961	miR-1225-5p
hsa-miR-1226-5p	-10.6867	-12.3947	miR-1226-5p
hsa-miR-1227-5p	-10.8729	-12.3947	miR-1227-5p
hsa-miR-1229-5p	-4.51045	-6.94264	miR-1229-5p
hsa-miR-1233-5p	-7.0814	-10.941	miR-1233-5p/6778-5p
hsa-miR-1234-3p	-2.47163	-4.62753	miR-1234-3p/7107-5p
hsa-miR-1236-5p	-7.11394	-10.8723	miR-1236-5p
hsa-miR-1246	-2.22471	-4.47936	miR-1246
hsa-miR-1249-3p	-9.71812	-12.3947	miR-1249-3p
hsa-miR-125a-3p	-6.56998	-10.829	miR-125a-3p
hsa-miR-1268a	-5.30531	-7.04069	miR-1268a/1268b
hsa-miR-1268b	-4.9839	-6.87019	miR-1268a/1268b
hsa-miR-1273e	-10.6989	-12.3947	miR-1273e
hsa-miR-1273f	-11.2601	-12.3947	miR-1273f
hsa-miR-1281	-7.38841	-10.46	miR-1281
hsa-miR-1288-3p	-9.3842	-12.3947	miR-1288-3p
hsa-miR-1290	-4.35958	-6.48293	miR-1290
hsa-miR-1298-5p	-11.1672	-12.3947	miR-1298-5p
hsa-miR-1304-3p	-8.18459	-10.4833	miR-1304-3p
hsa-miR-1323	-4.82056	-6.2541	miR-1323
hsa-miR-134-5p	-6.2236	-10.8867	miR-134-5p
hsa-miR-1343-5p	-11.3093	-12.3947	miR-939-5p/1343-5p
hsa-miR-135a-3p	-6.45111	-10.8306	miR-135a-3p
hsa-miR-142-3p	-9.80539	-12.3947	miR-142-3p.1
hsa-miR-1469	-10.9582	-12.3947	miR-1469
hsa-miR-1470	-9.74492	-12.3947	miR-1470
hsa-miR-150-3p	-4.94681	-9.12999	miR-150-3p
hsa-miR-1587	-5.17401	-7.01657	miR-1587/3620-5p
hsa-miR-188-5p	-7.36039	-12.3947	miR-188-5p
hsa-miR-1908-3p	-7.38257	-10.5853	miR-1908-3p
hsa-miR-191-3p	-8.08911	-10.5384	miR-191-3p
hsa-miR-1912	-10.0213	-12.3947	miR-1295b-5p/1912
hsa-miR-1915-3p	-2.45356	-5.00082	miR-1915-3p/6764-5p
hsa-miR-1972	-7.6678	-10.0479	miR-1972
hsa-miR-1973	-4.94273	-6.50792	miR-1973
hsa-miR-200a-3p	-11.2535	-12.3947	miR-141-3p/200a-3p
hsa-miR-200b-3p	-6.72433	-9.39314	miR-200bc-3p/429
hsa-miR-200c-3p	-7.93246	-9.80518	miR-200bc-3p/429
hsa-miR-208a-5p	-9.17785	-12.3947	miR-208-5p
hsa-miR-21-3p	-7.81522	-9.71614	miR-21-3p/3591-3p
hsa-miR-211-3p	-10.8983	-12.3947	miR-211-3p
hsa-miR-2276-3p	-5.93088	-10.6364	miR-2276-3p
hsa-miR-2392	-6.02209	-10.5532	miR-2392
hsa-miR-2861	-4.83568	-6.56378	miR-2861
hsa-miR-31-3p	-9.28848	-11.2148	miR-31-3p
hsa-miR-31-5p	-9.5202	-12.3947	miR-31-5p
hsa-miR-3132	-6.09577	-7.19281	miR-197-5p/3132
hsa-miR-3135b	-6.19064	-8.22803	miR-3135b
hsa-miR-3141	-6.08122	-9.35418	miR-3141
hsa-miR-3151-3p	-9.98554	-11.1115	miR-3151-3p
hsa-miR-3156-5p	-9.44831	-11.2874	miR-3156-5p
hsa-miR-3158-5p	-9.62324	-12.3947	miR-3158-5p
hsa-miR-3162-5p	-1.12701	-3.21628	miR-3162-5p
hsa-miR-3188	-10.7402	-12.3947	miR-3188
hsa-miR-328-5p	-9.81867	-12.3947	miR-328-5p/6885-5p
hsa-miR-3610	-10.8895	-12.3947	miR-3610
hsa-miR-3622a-5p	-8.1248	-11.2874	miR-3622a-5p
hsa-miR-3646	-5.83939	-10.4559	miR-3646
hsa-miR-3648	-6.28182	-10.6474	miR-3648
hsa-miR-3652	-7.74173	-11.2319	miR-3652/4430
hsa-miR-3656	-5.57875	-7.81135	miR-3656
hsa-miR-3663-3p	-5.51397	-10.5177	miR-3663-3p
hsa-miR-3665	-2.80698	-4.99773	miR-3665
hsa-miR-3679-3p	-11.3943	-12.3947	miR-3679-3p
hsa-miR-3679-5p	-5.44013	-6.85832	miR-1185-5p
hsa-miR-3682-3p	-7.34156	-10.9286	miR-3682-3p
hsa-miR-371a-3p	-10.0927	-12.3947	miR-371a-3p
hsa-miR-371a-5p	-4.88121	-7.40511	miR-371-5p
hsa-miR-371b-5p	-6.27864	-10.7903	miR-371b-5p/373-5p/616-5p
hsa-miR-372-3p	-8.54381	-12.3947	miR-302-3p/372-3p/373-3p/520-3p
hsa-miR-373-3p	-7.6285	-12.3947	miR-302-3p/372-3p/373-3p/520-3p
hsa-miR-373-5p	-11.2555	-12.3947	miR-371b-5p/373-5p/616-5p
hsa-miR-3911	-7.06522	-8.33464	miR-3911
hsa-miR-3940-5p	-4.37115	-7.32353	miR-3940-5p/4507
hsa-miR-3960	-0.196387	-2.77635	miR-3960/8072
hsa-miR-424-5p	-6.31954	-7.34487	miR-15-5p/16-5p/195-5p/424-5p/497-5p
hsa-miR-425-3p	-9.41285	-10.6592	miR-425-3p
hsa-miR-4257	-5.21243	-9.21681	miR-4257
hsa-miR-4261	-10.9715	-12.3947	miR-4261
hsa-miR-4270	-7.89165	-12.3947	miR-4270/4441/6754-5p
hsa-miR-4271	-5.07684	-10.2435	miR-4271/4725-3p/6780b-5p
hsa-miR-4281	-3.00389	-5.01293	miR-4281
hsa-miR-4287	-11.3089	-12.3947	miR-4287/4685-3p
hsa-miR-431-3p	-7.42386	-8.73653	miR-431-3p
hsa-miR-4313	-8.99634	-10.5092	miR-4313
hsa-miR-4327	-6.11829	-10.5599	miR-4327
hsa-miR-4417	-3.62151	-6.25737	miR-4417
hsa-miR-4419a	-10.675	-12.3947	miR-4419a/4510/6127/6129/6130/6133
hsa-miR-4428	-5.0008	-7.10637	miR-4428
hsa-miR-4430	-7.13556	-10.8898	miR-3652/4430
hsa-miR-4433a-3p	-9.29969	-10.9366	miR-4433a-3p
hsa-miR-4449	-5.92779	-7.41366	miR-4449
hsa-miR-4455	-7.71708	-10.975	miR-4455
hsa-miR-4459	-1.38729	-2.71028	miR-4459
hsa-miR-4462	-5.53504	-10.4141	miR-4462
hsa-miR-4463	-6.40897	-10.7852	miR-4463
hsa-miR-4465	-2.63181	-5.59248	miR-26-5p
hsa-miR-4466	-3.6253	-6.18432	miR-675-5p/4466
hsa-miR-4478	-7.35143	-11.2874	miR-3929/4419b/4478
hsa-miR-4484	-6.10116	-7.61749	miR-4484
hsa-miR-4485-3p	-3.02971	-4.70536	miR-4485-3p
hsa-miR-4488	-11.2622	-12.3947	miR-1237-5p/4488/4697-5pmiR-1237-5p/4488/4697-5p
hsa-miR-4497	-4.87504	-7.48028	miR-4497
hsa-miR-4499	-6.98506	-10.8674	miR-4499
hsa-miR-4505	-2.91891	-4.62116	miR-4505/5787
hsa-miR-4507	-4.60671	-5.95469	miR-3940-5p/4507
hsa-miR-4515	-6.52426	-7.90855	miR-4515
hsa-miR-4516	-1.2918	-3.97768	miR-4434/4516/5703
hsa-miR-4530	-1.76427	-4.2695	miR-4530
hsa-miR-4532	-6.77065	-10.8164	miR-4532
hsa-miR-4535	-10.892	-12.3947	miR-4535
hsa-miR-4632-5p	-6.84875	-10.8469	miR-4436b-3p/4632-5p/6735-5p/6879-5p/7843-5p
hsa-miR-4634	-5.88221	-10.5782	miR-4634
hsa-miR-4646-5p	-10.7802	-12.3947	miR-204-3p/4646-5p
hsa-miR-4651	-5.35497	-10.5681	miR-608/4651
hsa-miR-4655-3p	-9.487	-12.3947	miR-4655-3p
hsa-miR-4656	-9.25541	-11.2874	miR-4656
hsa-miR-4665-3p	-4.30929	-6.1247	miR-4665-3p
hsa-miR-4667-5p	-10.7792	-12.3947	miR-4667-5p/4700-5p/8089
hsa-miR-4669	-6.63935	-8.00008	miR-4669
hsa-miR-4672	-7.16963	-9.76924	miR-4672
hsa-miR-4687-3p	-3.90171	-5.79702	miR-4687-3p
hsa-miR-4688	-11.0535	-12.3947	miR-4688/6743-5p
hsa-miR-4689	-9.2573	-12.3947	miR-4689/6858-5p
hsa-miR-4695-5p	-10.6291	-12.3947	miR-4695-5p
hsa-miR-4698	-6.51747	-10.615	miR-4698
hsa-miR-4721	-4.78038	-6.93809	miR-4721
hsa-miR-4725-5p	-9.27376	-10.5203	miR-4725-5p
hsa-miR-4728-5p	-4.51061	-6.22805	miR-149-3p/4728-5p/6785-5p/6883-5p
hsa-miR-4734	-11.0484	-12.3947	miR-4734
hsa-miR-4738-3p	-7.13936	-10.9379	miR-4738-3p
hsa-miR-4739	-5.10061	-7.98657	miR-4739
hsa-miR-4741	-6.9839	-10.9613	miR-4675/4741
hsa-miR-4745-5p	-6.66257	-10.8057	miR-4481/4745-5p
hsa-miR-4746-3p	-4.38568	-7.19617	miR-4746-3p
hsa-miR-4758-5p	-9.57112	-12.3947	miR-1238-5p/4758-5p
hsa-miR-4763-3p	-3.98942	-6.74967	miR-1207-5p/4763-3p
hsa-miR-4767	-7.84242	-10.9033	miR-4767
hsa-miR-4778-5p	-9.11175	-12.3947	miR-4778-5p
hsa-miR-4787-3p	-6.42287	-10.5064	miR-4787-3p
hsa-miR-4787-5p	-6.12503	-7.80536	miR-4787-5p
hsa-miR-4788	-6.52846	-10.8816	miR-4788
hsa-miR-4792	-10.9351	-12.3947	miR-4792
hsa-miR-4793-5p	-4.79427	-7.87044	miR-4793-5p
hsa-miR-4800-5p	-7.08592	-10.8385	miR-4800-5p
hsa-miR-483-5p	-7.42831	-11.1229	miR-483-5p
hsa-miR-486-5p	-9.66921	-12.3947	miR-486-5p
hsa-miR-492	-9.76759	-12.3947	miR-492
hsa-miR-494-3p	-2.51396	-3.67391	miR-494-3p
hsa-miR-498	-7.87326	-9.19661	miR-498
hsa-miR-5001-5p	-6.44493	-8.12402	miR-762/4492/4498/5001-5p
hsa-miR-5006-5p	-5.8511	-7.95155	miR-5006-5p
hsa-miR-504-3p	-11.2868	-12.3947	miR-504-3p
hsa-miR-5096	-10.9245	-12.3947	miR-5096
hsa-miR-512-3p	-4.06393	-5.31115	miR-512-3p
hsa-miR-512-5p	-6.52605	-8.24529	miR-512-5p
hsa-miR-513a-5p	-5.03388	-7.16448	miR-513a-5p
hsa-miR-513b-5p	-7.21126	-9.91428	miR-513b-5p
hsa-miR-513c-5p	-9.90132	-12.3947	miR-513c-5p/514b-5p
hsa-miR-515-3p	-6.17595	-7.78846	miR-33b-3p/515-3p/519e-3p
hsa-miR-515-5p	-6.06867	-7.52729	miR-515-5p/519e-5p
hsa-miR-516a-5p	-10.0134	-12.3947	miR-516a-5p
hsa-miR-516b-5p	-5.71191	-7.14364	miR-516b-5p
hsa-miR-517a-3p	-3.46109	-4.85686	miR-517-3p
hsa-miR-517c-3p	-6.52536	-7.90137	miR-517-3p
hsa-miR-518a-3p	-8.86261	-11.2874	miR-518-3p
hsa-miR-518b	-5.71367	-7.03357	miR-518-3p
hsa-miR-518c-5p	-7.16484	-9.67679	miR-518c-5p
hsa-miR-518e-3p	-7.66274	-12.3947	miR-518e-3p
hsa-miR-518e-5p	-8.81289	-10.18	miR-518d-5p/519-5p
hsa-miR-518f-5p	-9.71059	-12.3947	miR-518d-5p/519-5p
hsa-miR-5195-3p	-9.33089	-12.3947	miR-145-5p
hsa-miR-519b-3p	-6.39198	-7.97425	miR-519-3p
hsa-miR-519c-3p	-5.70564	-7.0565	miR-519-3p
hsa-miR-519d-3p	-6.41765	-7.90582	miR-17-5p/20-5p/93-5p/106-5p/519-3p
hsa-miR-519e-5p	-9.65794	-12.3947	miR-515-5p/519e-5p
hsa-miR-520a-5p	-6.83438	-8.52816	miR-525-5p
hsa-miR-520b	-6.74409	-8.41123	miR-302-3p/372-3p/373-3p/520-3p
hsa-miR-520c-3p	-4.21175	-5.57054	miR-302-3p/372-3p/373-3p/520-3p
hsa-miR-520d-3p	-8.76814	-10.0964	miR-302-3p/372-3p/373-3p/520-3p
hsa-miR-520e	-10.1103	-12.3947	miR-302-3p/372-3p/373-3p/520-3p
hsa-miR-520f-3p	-5.76294	-7.26706	miR-302c-3p.2/520-3p
hsa-miR-520g-3p	-5.42303	-6.76469	miR-520g-3p
hsa-miR-520h	-6.45681	-7.99369	miR-520g-3p
hsa-miR-521	-9.58432	-12.3947	miR-521
hsa-miR-522-3p	-7.36161	-9.45229	miR-522-3p
hsa-miR-525-5p	-5.27099	-6.61534	miR-525-5p
hsa-miR-526b-5p	-6.8945	-9.48678	miR-526b-5p
hsa-miR-5585-3p	-6.29368	-8.17155	miR-5585-3p
hsa-miR-5699-5p	-10.6623	-12.3947	miR-5699-5p
hsa-miR-5703	-7.59602	-10.5263	miR-4434/4516/5703
hsa-miR-572	-9.82687	-12.3947	miR-572
hsa-miR-574-3p	-8.35312	-10.9321	miR-574-3p
hsa-miR-5787	-5.46588	-6.69581	miR-4505/5787
hsa-miR-602	-7.59861	-11.1546	miR-602
hsa-miR-6068	-7.16724	-11.0023	miR-6068
hsa-miR-6073	-11.2193	-12.3947	miR-6073
hsa-miR-6076	-7.44304	-12.3947	miR-6076/6797-3p
hsa-miR-6086	-10.8858	-12.3947	miR-377-5p/6086
hsa-miR-6087	-0.722974	-3.21386	miR-6087
hsa-miR-6088	-3.09085	-5.42984	miR-143-3p
hsa-miR-6089	0.694616	-1.49848	miR-6089
hsa-miR-6090	-1.00684	-3.6804	miR-6090
hsa-miR-6124	-3.6853	-5.41033	miR-6124
hsa-miR-6125	-1.89416	-3.82899	miR-6125
hsa-miR-6126	-3.33047	-5.92601	miR-6126
hsa-miR-6132	-6.02013	-7.29727	miR-6132/6836-5p
hsa-miR-619-5p	-8.92018	-11.2874	miR-619-5p/6506-5p
hsa-miR-629-3p	-4.86786	-7.49286	miR-629-3p
hsa-miR-630	-6.97925	-8.98452	miR-630
hsa-miR-636	-8.17108	-10.737	miR-636
hsa-miR-638	-5.25574	-6.7592	miR-638
hsa-miR-642a-3p	-0.484649	-3.3992	miR-642-3p
hsa-miR-642b-3p	-4.20789	-6.96164	miR-642-3p
hsa-miR-6508-5p	-7.51935	-10.4959	miR-6508-5p/8067
hsa-miR-6510-5p	-6.85874	-9.5607	miR-6510-5p
hsa-miR-6515-3p	-9.36129	-10.5379	miR-6515-3p
hsa-miR-6516-5p	-9.99156	-12.3947	miR-6516-5p
hsa-miR-652-5p	-7.94106	-11.217	miR-652-5p
hsa-miR-663a	-2.80733	-5.59073	miR-1908-5p
hsa-miR-664a-3p	-7.81937	-9.83839	miR-664a-3p
hsa-miR-671-5p	-9.36742	-12.3947	miR-671-5p
hsa-miR-6723-5p	-10.7387	-12.3947	miR-6723-5p
hsa-miR-6724-5p	-4.4037	-6.45164	miR-6724-5p/6773-5p
hsa-miR-6727-5p	-5.74831	-10.558	miR-6727-5p
hsa-miR-6728-5p	-6.01579	-10.739	miR-6728-5p
hsa-miR-6738-5p	-10.8543	-12.3947	miR-5194
hsa-miR-6747-5p	-10.0682	-12.3947	miR-6747-5p
hsa-miR-6752-5p	-7.54991	-11.2874	miR-6752-5p/6842-5p/7110-5p
hsa-miR-6756-5p	-5.87973	-10.5216	miR-6756-5p/6766-5p
hsa-miR-6757-5p	-11.2769	-12.3947	miR-6757-5p
hsa-miR-6765-3p	-9.19299	-10.8002	miR-6765-3p
hsa-miR-6766-3p	-6.82182	-10.4403	miR-219-5p
hsa-miR-6768-5p	-7.39401	-11.1529	miR-6768-5p
hsa-miR-6769b-5p	-6.90254	-9.78775	miR-6769a-5p/6769b-5p
hsa-miR-6775-5p	-7.79701	-11.2874	miR-5090/6775-5p
hsa-miR-6779-5p	-11.0573	-12.3947	miR-30b-3p/1273h-5p/3689-3p/6779-5p/6780a-5p
hsa-miR-6780a-5p	-9.75749	-12.3947	miR-30b-3p/1273h-5p/3689-3p/6779-5p/6780a-5p
hsa-miR-6780b-5p	-3.4465	-4.75767	miR-4271/4725-3p/6780b-5p
hsa-miR-6784-5p	-10.8186	-12.3947	miR-6784-5p
hsa-miR-6785-5p	-4.04007	-6.27424	miR-149-3p/4728-5p/6785-5p/6883-5p
hsa-miR-6786-5p	-8.34596	-12.3947	miR-6786-5p
hsa-miR-6789-5p	-5.09584	-10.3289	miR-6789-5p
hsa-miR-6791-5p	-4.81329	-7.58941	miR-4292/6791-5p
hsa-miR-6794-5p	-6.97127	-10.8126	miR-4716-3p/6794-5p
hsa-miR-6797-5p	-9.45682	-11.2714	miR-1249-5p/6797-5p
hsa-miR-6798-5p	-10.7642	-12.3947	miR-6798-5p
hsa-miR-6800-3p	-7.12182	-9.32718	miR-6800-3p
hsa-miR-6800-5p	-2.73041	-5.01201	miR-6800-5p
hsa-miR-6801-3p	-7.66009	-11.1163	miR-6801-3p/6810-3p
hsa-miR-6801-5p	-11.2694	-12.3947	miR-6801-5p
hsa-miR-6806-5p	-11.1719	-12.3947	miR-6806-5p
hsa-miR-6807-5p	-9.24334	-11.2874	miR-6807-5p
hsa-miR-6808-5p	-6.53566	-10.741	miR-940/6808-5p/6893-5p
hsa-miR-6812-5p	-6.1602	-10.6413	miR-6737-5p/6812-5p/6819-5p
hsa-miR-6819-3p	-6.86542	-10.3978	miR-6819-3p/6877-3p
hsa-miR-6819-5p	-9.11882	-12.3947	miR-6737-5p/6812-5p/6819-5p
hsa-miR-6820-5p	-10.0427	-12.3947	miR-6820-5p
hsa-miR-6821-5p	-2.12792	-4.80542	miR-6821-5p
hsa-miR-6824-5p	-9.07251	-12.3947	miR-6824-5p
hsa-miR-6831-5p	-10.9676	-12.3947	miR-3927-3p/6831-5p
hsa-miR-6833-5p	-7.3324	-10.8642	miR-6833-5p
hsa-miR-6839-5p	-9.39243	-12.3947	miR-378j/6839-5p
hsa-miR-6840-3p	-11.0734	-12.3947	miR-6840-3p
hsa-miR-6845-5p	-10.7635	-12.3947	miR-6762-5p/6845-5p
hsa-miR-6850-5p	-5.58507	-10.4937	miR-6850-5p
hsa-miR-6858-5p	-7.28053	-11.1252	miR-4689/6858-5p
hsa-miR-6865-3p	-10.1949	-11.2682	miR-6865-3p
hsa-miR-6867-5p	-7.63111	-11.0158	miR-6867-5p
hsa-miR-6869-5p	-2.02161	-4.17283	miR-6869-5p
hsa-miR-6891-5p	-4.14967	-6.44166	miR-3173-3p/6891-5p
hsa-miR-6893-5p	-6.42517	-7.89025	miR-940/6808-5p/6893-5p
hsa-miR-7107-5p	-5.33404	-6.62107	miR-1234-3p/7107-5p
hsa-miR-7108-5p	-5.69972	-10.5101	miR-7108-5p
hsa-miR-7109-5p	-11.1013	-12.3947	miR-7109-5p
hsa-miR-7110-5p	-4.07602	-6.00099	miR-6752-5p/6842-5p/7110-5p
hsa-miR-7111-3p	-9.54975	-10.7958	miR-7111-3p
hsa-miR-7150	-4.40012	-6.36871	miR-7150
hsa-miR-7152-3p	-9.003	-12.3947	miR-7152-3p
hsa-miR-718	-10.9347	-12.3947	miR-718
hsa-miR-762	-2.19458	-4.83643	miR-762/4492/4498/5001-5p
hsa-miR-765	-11.2073	-12.3947	miR-765
hsa-miR-7704	-3.82654	-5.677	miR-7704
hsa-miR-7847-3p	-6.77629	-8.47457	miR-7847-3p
hsa-miR-8063	-5.01782	-7.9104	miR-8063
hsa-miR-8064	-9.42863	-11.2874	miR-8064
hsa-miR-8071	-9.17903	-12.3947	miR-8071
hsa-miR-8072	-5.75667	-7.72496	miR-3960/8072
hsa-miR-8087	-10.7758	-12.3947	miR-8087
hsa-miR-9-3p	-7.44492	-8.82289	miR-9-3p
hsa-miR-936	-11.2643	-12.3947	miR-936
hsa-miR-937-5p	-3.18549	-5.89502	miR-937-5p
hsa-miR-939-5p	-5.8971	-7.02473	miR-939-5p/1343-5p
hsa-miR-940	-3.57849	-5.64401	miR-940/6808-5p/6893-5p
Significance Analysis: T Test paired
Multiple Testing Correction: Storey with Bootstrapping
q-value computation: Asymptotic
q-value cut-off: 0.05
Fold change cut-off: 2.0

## Sheet: Table S7
Table S7. Up-regulated miRNA derived from exosomes in substate 2 versus substate 1 of H9 cells.
systematic_name	H9 substate1	H9 substate2	TargetScan7.2
hsa-miR-101-3p	-7.63857	-6.63309	miR-101-3p.1
hsa-miR-105-5p	-9.83567	-8.27649	miR-105-5p
hsa-miR-106a-3p	-8.65793	-7.45878	miR-106a-3p
hsa-miR-1238-3p	-8.37387	-6.94044	miR-1238-3p
hsa-miR-125b-5p	-9.19995	-6.72808	miR-125b-5p
hsa-miR-126-3p	-10.6836	-9.28663	miR-126-3p.1
hsa-miR-1281	-7.55093	-6.49559	miR-1281
hsa-miR-1304-3p	-8.43365	-6.61512	miR-1304-3p
hsa-miR-1306-5p	-12.0527	-10.4911	miR-1306-5p
hsa-miR-130b-3p	-3.73961	-2.49993	miR-130-3p/301-3p/454-3p
hsa-miR-130b-5p	-10.9454	-9.22839	miR-130b-5p
hsa-miR-135a-5p	-7.48413	-6.40849	miR-135-5p
hsa-miR-135b-5p	-4.78045	-3.63646	miR-135-5p
hsa-miR-155-5p	-10.7048	-9.22805	miR-155-5p
hsa-miR-16-2-3p	-12.0527	-10.4911	miR-16-2-3p/195-3p
hsa-miR-181a-5p	-12.0527	-9.93464	miR-181-5p
hsa-miR-181b-5p	-12.0527	-10.3456	miR-181-5p
hsa-miR-182-5p	-9.61546	-7.799	miR-182-5p
hsa-miR-1825	-9.9877	-8.237	miR-1825
hsa-miR-185-5p	-10.8122	-8.79697	miR-185-5p
hsa-miR-191-3p	-8.42953	-6.62644	miR-191-3p
hsa-miR-192-5p	-12.0527	-10.4756	miR-192-5p/215-5p
hsa-miR-195-5p	-12.0527	-10.4857	miR-15-5p/16-5p/195-5p/424-5p/497-5p
hsa-miR-199a-3p	-12.0527	-10.3762	miR-199-3p
hsa-miR-19b-1-5p	-9.78604	-7.86356	miR-19-5p
hsa-miR-20a-3p	-10.7913	-9.06119	miR-20a-3p
hsa-miR-218-5p	-12.0527	-8.89807	miR-218-5p
hsa-miR-26b-5p	-7.37609	-6.3388	miR-26-5p
hsa-miR-27b-3p	-6.67054	-5.51951	miR-27-3p
hsa-miR-29c-3p	-10.86	-8.63649	miR-29-3p
hsa-miR-301a-3p	-5.19959	-3.80873	miR-130-3p/301-3p/454-3p
hsa-miR-301b-3p	-7.70204	-5.4109	miR-130-3p/301-3p/454-3p
hsa-miR-3151-3p	-10.602	-9.23086	miR-3151-3p
hsa-miR-3180-5p	-10.4479	-8.62612	miR-3180-5p
hsa-miR-324-5p	-10.8575	-8.14919	miR-324-5p
hsa-miR-338-3p	-12.0527	-10.4811	miR-338-3p
hsa-miR-33a-5p	-12.0527	-10.0311	miR-33-5p
hsa-miR-340-5p	-12.0527	-8.60189	miR-340-5p
hsa-miR-34c-3p	-12.0527	-10.4474	miR-34c-3p
hsa-miR-361-3p	-12.0527	-10.1967	miR-361-3p
hsa-miR-361-5p	-4.60433	-3.309	miR-361-5p
hsa-miR-374a-5p	-5.89377	-4.69412	miR-374-5p
hsa-miR-374b-5p	-5.48367	-4.2859	miR-374-5p
hsa-miR-374c-5p	-10.8385	-9.19234	miR-655-3p
hsa-miR-378a-5p	-12.0527	-10.4911	miR-378a-5p
hsa-miR-378d	-12.0527	-10.4852	miR-378a-5p
hsa-miR-421	-6.43433	-4.67264	miR-421
hsa-miR-4274	-12.0527	-10.4911	miR-4274
hsa-miR-4313	-9.90849	-8.23555	miR-4313
hsa-miR-4417	-8.20257	-6.87463	miR-4417
hsa-miR-4488	-12.0527	-10.4911	miR-1237-5p/4488/4697-5p
hsa-miR-4513	-12.0527	-10.4911	miR-4513/6855-3p
hsa-miR-4522	-12.0527	-10.4911	miR-4522
hsa-miR-4649-3p	-9.94542	-7.86631	miR-4649-3p
hsa-miR-4652-3p	-10.3634	-8.48758	miR-4649-3p
hsa-miR-4723-3p	-12.0527	-8.92067	miR-3183/4723-3p/6769b-3p
hsa-miR-4725-5p	-8.7867	-7.34888	miR-4725-5p
hsa-miR-4749-3p	-10.1466	-8.27832	miR-4749-3p
hsa-miR-4750-3p	-10.5712	-8.79858	miR-4750-3p
hsa-miR-4783-3p	-12.0527	-10.2406	miR-4783-3p
hsa-miR-4787-3p	-8.34879	-6.4209	miR-4787-3p
hsa-miR-488-3p	-12.0527	-10.3491	miR-488-3p
hsa-miR-500a-3p	-10.9161	-9.3838	miR-500a-3p
hsa-miR-545-3p	-12.0527	-10.4911	miR-545-3p
hsa-miR-551b-3p	-6.96007	-5.70187	miR-551-3p
hsa-miR-5571-5p	-10.3125	-8.99236	miR-5571-5p
hsa-miR-590-5p	-8.07949	-6.79854	miR-21-5p/590-5p
hsa-miR-592	-12.0527	-10.0804	miR-592
hsa-miR-598-3p	-9.14452	-6.89982	miR-598-3p
hsa-miR-625-5p	-12.0527	-10.4533	miR-625-5p
hsa-miR-634	-12.0527	-10.4911	miR-634
hsa-miR-6508-5p	-8.34478	-6.39153	miR-6508-5p/8067
hsa-miR-6515-3p	-8.814	-7.71011	miR-6515-3p
hsa-miR-652-3p	-9.03255	-7.56671	miR-652-3p
hsa-miR-6717-5p	-8.50038	-7.09395	miR-6717-5p
hsa-miR-6730-3p	-12.0527	-10.4911	miR-6730-3p
hsa-miR-6732-3p	-10.4913	-9.18778	miR-6732-3p
hsa-miR-6752-3p	-10.4014	-9.01612	miR-6752-3p
hsa-miR-6759-3p	-12.0527	-8.74143	miR-6759-3p
hsa-miR-6760-3p	-10.0859	-8.58653	miR-6760-3p
hsa-miR-6766-3p	-10.3219	-8.48364	miR-219-5p
hsa-miR-6768-5p	-8.90853	-7.46948	miR-6768-5p
hsa-miR-6796-3p	-10.3172	-8.67574	miR-6796-3p
hsa-miR-6798-3p	-10.5758	-8.67228	miR-6798-3p
hsa-miR-6800-3p	-8.39652	-6.73932	miR-6800-3p
hsa-miR-6812-3p	-10.4236	-9.00031	miR-6812-3p
hsa-miR-6851-3p	-8.62905	-6.69563	miR-6851-3p
hsa-miR-6861-3p	-10.1527	-8.17559	miR-6861-3p
hsa-miR-6880-3p	-10.0517	-7.82418	miR-6880-3p
hsa-miR-6889-3p	-10.1414	-8.63094	miR-6889-3p
hsa-miR-7111-3p	-8.88377	-7.24238	miR-7111-3p
hsa-miR-7114-3p	-10.1062	-8.46718	miR-1180-5p
hsa-miR-769-5p	-9.00165	-7.02051	miR-769-5p
hsa-miR-873-5p	-12.0527	-9.13068	miR-873-5p.1
hsa-miR-933	-10.4857	-8.76818	miR-933
hsa-miR-935	-9.8281	-7.72916	miR-935
Significance Analysis: T Test paired
Multiple Testing Correction: Storey with Bootstrapping
q-value computation: Asymptotic
q-value cut-off: 0.05
Fold change cut-off: 2.0

## Sheet: Table S8
Table S8. Down-regulated miRNA derived from exosomes in substate 2 versus substate 1 of H9 cells.
systematic_name	H9 substate1	H9 substate2	TargetScan7.2
hsa-miR-125a-5p	-7.14991	-8.52081	miR-125-5p
hsa-miR-125b-1-3p	-9.81422	-11.5984	miR-125b-1-3p
hsa-miR-1323	-6.69523	-9.07559	miR-1323
hsa-miR-134-5p	-6.54717	-8.27878	miR-134-5p
hsa-miR-198	-8.33179	-10.2284	miR-198
hsa-miR-200b-3p	-7.79916	-10.4713	miR-200bc-3p/429
hsa-miR-200c-3p	-9.43647	-11.5984	miR-200bc-3p/429
hsa-miR-3138	-8.47679	-10.0954	miR-3138
hsa-miR-3202	-6.79267	-8.97724	miR-3202
hsa-miR-3651	-7.06214	-9.01375	miR-3651
hsa-miR-3911	-9.2552	-10.4911	miR-3911
hsa-miR-3917	-8.54572	-11.5984	miR-3917
hsa-miR-424-5p	-7.73936	-10.3722	miR-15-5p/16-5p/195-5p/424-5p/497-5p
hsa-miR-4257	-7.18521	-8.62175	miR-4257
hsa-miR-4299	0.474624	-0.62186	miR-4299
hsa-miR-4419a	-9.50275	-11.5984	miR-4419a/4510/6127/6129/6130/6133
hsa-miR-4428	-6.58124	-8.12722	miR-4428
hsa-miR-4429	-9.72699	-11.5984	miR-320
hsa-miR-4430	-9.29861	-11.5984	miR-3652/4430
hsa-miR-4449	-6.08811	-9.88139	miR-4449
hsa-miR-4476	-6.76545	-8.11445	miR-4476/6876-5p
hsa-miR-4478	-5.93904	-8.37752	miR-3929/4419b/4478
hsa-miR-4632-5p	-8.96171	-11.5984	miR-4436b-3p/4632-5p/6735-5p/6879-5p/7843-5p
hsa-miR-4644	-5.54164	-7.0054	miR-185-5p
hsa-miR-4695-5p	-8.75396	-10.4911	miR-4695-5p
hsa-miR-4716-3p	-7.2868	-8.57018	miR-4716-3p/6794-5p
hsa-miR-4743-5p	-9.20822	-10.3404	miR-4743-5p
hsa-miR-486-5p	-8.6368	-10.4911	miR-486-5p
hsa-miR-512-3p	-4.94609	-6.13938	miR-512-3p
hsa-miR-513c-5p	-7.75004	-8.76508	miR-513c-5p/514b-5p
hsa-miR-515-3p	-6.83603	-9.11007	miR-33b-3p/515-3p/519e-3p
hsa-miR-515-5p	-8.0719	-10.3839	miR-515-5p/519e-5p
hsa-miR-516b-5p	-6.72386	-8.53278	miR-516b-5p
hsa-miR-517a-3p	-4.62899	-5.92781	miR-517-3p
hsa-miR-517c-3p	-7.69839	-10.4911	miR-517-3p
hsa-miR-518b	-6.37487	-8.94083	miR-518-3p
hsa-miR-518c-5p	-9.02226	-10.4911	miR-518c-5p
hsa-miR-518e-3p	-9.32803	-11.5984	miR-518e-3p
hsa-miR-518e-5p	-9.05917	-11.5984	miR-518d-5p/519-5p
hsa-miR-5196-5p	-9.3351	-11.5984	miR-4747-5p/5196-5p
hsa-miR-519b-3p	-8.02263	-11.5984	miR-519-3p
hsa-miR-519c-3p	-7.10561	-9.17938	miR-519-3p
hsa-miR-519d-3p	-6.67751	-9.22642	miR-17-5p/20-5p/93-5p/106-5p/519-3p
hsa-miR-520a-5p	-9.64444	-11.5984	miR-525-5p
hsa-miR-520b	-8.08924	-9.3838	miR-302-3p/372-3p/373-3p/520-3p
hsa-miR-520c-3p	-5.78194	-8.08901	miR-302-3p/372-3p/373-3p/520-3p
hsa-miR-520d-3p	-9.21067	-11.5984	miR-302-3p/372-3p/373-3p/520-3p
hsa-miR-520f-3p	-7.72471	-10.4811	miR-302c-3p.2/520-3p
hsa-miR-520g-3p	-6.18904	-8.379	miR-520g-3p
hsa-miR-520h	-5.90724	-8.33353	miR-520g-3p
hsa-miR-522-3p	-9.34621	-11.5984	miR-522-3p
hsa-miR-525-5p	-6.12744	-8.26484	miR-525-5p
hsa-miR-526b-5p	-7.31233	-9.33916	miR-526b-5p
hsa-miR-550a-3-5p	-9.53874	-11.5984	miR-550a-3-5p/550a-5p/1271-3p
hsa-miR-575	-1.66676	-2.72713	miR-575/4676-5p
hsa-miR-601	-9.20648	-11.5984	miR-601
hsa-miR-6076	-6.61974	-8.54418	miR-6076/6797-3p
hsa-miR-6129	-7.55178	-8.5764	miR-4419a/4510/6127/6129/6130/6133
hsa-miR-6132	-5.73485	-6.83245	miR-6132/6836-5p
hsa-miR-622	-9.20534	-11.5984	miR-622
hsa-miR-6510-5p	-2.13876	-3.59971	miR-6510-5p
hsa-miR-654-5p	-7.64189	-9.10144	miR-654-5p
hsa-miR-664b-5p	-7.66869	-9.26001	miR-664b-5p
hsa-miR-671-5p	-6.49527	-8.54942	miR-671-5p
hsa-miR-6734-5p	-6.76488	-8.25519	miR-6734-5p
hsa-miR-6745	-7.45509	-9.01378	miR-363-5p/6745
hsa-miR-6763-5p	-3.42964	-4.47613	miR-3150a-3p
hsa-miR-6785-5p	-1.13757	-2.34538	miR-149-3p/4728-5p/6785-5p/6883-5p
hsa-miR-6819-5p	-8.81969	-11.5984	miR-6737-5p/6812-5p/6819-5p
hsa-miR-6865-5p	-9.30734	-10.4911	miR-6815-5p/6865-5p
hsa-miR-7107-5p	-0.0973757	-1.57697	miR-1234-3p/7107-5p
hsa-miR-7109-5p	-9.43404	-11.5984	miR-7109-5p
hsa-miR-711	-9.08459	-11.5984	miR-711
hsa-miR-7110-5p	-0.990959	-2.34433	miR-6752-5p/6842-5p/7110-5p
hsa-miR-7846-3p	-8.25276	-10.1772	miR-7846-3p
hsa-miR-8060	-8.70773	-11.5984	miR-8060
Significance Analysis: T Test paired
Multiple Testing Correction: Storey with Bootstrapping
q-value computation: Asymptotic
q-value cut-off: 0.05
Fold change cut-off: 2.0

## Sheet: Table S9
Table S9. Predicted down-regulated mRNA in substate 2 versus substate 1 of H9 cells (cell miRNA).
*The genes targeted by more than 50% miRNAs are indicated by bold and red.
Target gene	Number of miRNA, which targeted the gene	NCBI gene ID
A1BG	5	1
A1CF	13	29974
A2M	1	2
A4GALT	7	53947
A4GNT	4	51146
AADACL2	1	344752
AADACL3	11	126767
AADAT	3	51166
AAED1	5	195827
AAGAB	7	79719
AAK1	30	22848
AAMP	3	14
AAR2	2	25980
AARD	5	441376
AARS	2	16
AARS2	9	57505
AASS	8	10157
AATK	10	9625
ABAT	19	18
ABCA1	9	19
ABCA10	8	10349
ABCA12	6	26154
ABCA13	6	154664
ABCA2	4	20
ABCA3	4	21
ABCA4	2	24
ABCA5	13	23461
ABCA6	14	23460
ABCA8	3	10351
ABCA9	11	10350
ABCB1	2	5243
ABCB10	4	23456
ABCB11	17	8647
ABCB4	1	5244
ABCB5	1	340273
ABCB6	1	10058
ABCB7	12	22
ABCB8	7	11194
ABCB9	4	23457
ABCC1	7	4363
ABCC11	8	85320
ABCC12	8	94160
ABCC2	6	1244
ABCC4	7	10257
ABCC5	6	10057
ABCC6	7	368
ABCC9	5	10060
ABCD1	1	215
ABCD2	14	225
ABCD3	7	5825
ABCD4	3	5826
ABCF1	15	23
ABCF2	11	10061
ABCF3	19	55324
ABCG1	15	9619
ABCG2	13	9429
ABCG5	3	64240
ABHD1	1	84696
ABHD10	6	55347
ABHD11	2	83451
ABHD12	5	26090
ABHD12B	1	145447
ABHD13	10	84945
ABHD14A	2	25864
ABHD14A-ACY1	3	100526760
ABHD14B	8	84836
ABHD15	16	116236
ABHD16A	1	7920
ABHD16B	7	140701
ABHD17A	11	81926
ABHD17B	4	51104
ABHD2	13	11057
ABHD3	4	171586
ABHD4	6	63874
ABHD5	8	51099
ABHD8	2	79575
ABI1	9	10006
ABI3BP	7	25890
ABL1	10	25
ABL2	20	27
ABLIM1	11	3983
ABLIM2	4	84448
ABLIM3	7	22885
ABR	6	29
ABRA	3	137735
ABRACL	10	58527
ABTB1	4	80325
ABTB2	13	25841
AC000003.2	3
AC002451.1	5
AC002472.13	14
AC003102.1	1
AC004076.7	1
AC004466.1	4
AC004899.1	11
AC005003.1	8
AC005008.2	1
AC005477.1	5
AC005481.5	8
AC005606.1	11
AC005609.1	7
AC006372.1	2
AC006455.1	7
AC006486.1	4
AC006946.15	4
AC007040.11	14
AC007375.1	13
AC007390.5	11
AC007405.2	6
AC007431.1	5	101927581
AC007461.1	4
AC007952.5	2
AC007952.6	2	79999
AC008060.7	4
AC008132.1	4
AC008132.13	3
AC008267.1	8
AC008394.1	6
AC008443.1	5
AC008964.1	5
AC009365.3	6
AC009892.10	1
AC010327.2	10
AC010336.1	7
AC010441.1	8
AC010536.1	8
AC011294.3	7
AC011484.1	10
AC011755.1	3
AC011897.1	8
AC011997.1	1
AC012123.1	6
AC012215.1	10
AC012360.2	2
AC013269.5	7
AC015987.2	3
AC016559.1	14
AC016586.1	3
AC016722.1	4
AC018755.1	5
AC018816.3	1
AC019171.1	1
AC019294.1	5
AC020907.1	1
AC021218.2	2	389602
AC021860.1	2
AC022431.2	5
AC022498.1	6
AC022532.1	4
AC023469.1	1
AC023590.1	2
AC023632.1	2
AC024257.1	3
AC024940.1	1
AC025278.1	3
AC026202.1	1
AC026310.1	3
AC026703.1	8
AC027307.3	4
AC027763.2	4
AC040160.1	1
AC062017.1	1
AC068987.1	13
AC069547.1	5
AC069547.2	6
AC073610.5	1
AC074091.13	11
AC074212.3	7	388553
AC074389.6	2
AC079210.1	12
AC079341.1	2
AC079602.1	10
AC079612.1	10	401040
AC084121.16	2	100133251
AC090616.2	5
AC091801.1	1
AC092675.3	2
AC092850.1	4
AC093157.1	3
AC093677.1	6
AC093802.1	11
AC099552.4	1
AC102948.2	1
AC104472.1	6
AC104667.3	3
AC104841.2	10
AC105020.1	6
AC106017.1	16
AC106873.4	1
AC107021.1	6
AC110619.2	9
AC110781.3	11
AC112693.2	7
AC112721.1	1
AC115618.1	5
AC117395.1	6
AC124890.1	5
AC127496.1	5
AC129492.6	4
AC131097.4	1
AC132186.1	9
AC132192.1	1
AC132872.2	7
AC135178.1	6
AC135983.2	18
AC137056.1	7
AC137932.1	10
AC138655.1	4
AC139100.2	3
AC139426.2	1	653125
AC140061.12	10
AC140481.2	2
AC144568.2	4
AC145676.2	3
AC174470.1	6
ACAA1	1	30
ACAA2	7	10449
ACACA	11	31
ACACB	12	32
ACAD10	6	80724
ACAD11	9	84129
ACADL	7	33
ACADM	2	34
ACADSB	12	36
ACADVL	1	37
ACAN	7	176
ACAP2	10	23527
ACAP3	5	116983
ACAT2	1	39
ACBD3	6	64746
ACBD4	4	79777
ACBD5	5	91452
ACBD6	1	84320
ACBD7	11	414149
ACE2	1	59272
ACER1	4	125981
ACER2	17	340485
ACER3	20	55331
ACHE	6	43
ACIN1	2	22985
ACKR2	11	1238
ACLY	2	47
ACN9	3	57001
ACO1	16	48
ACOT11	8	26027
ACOT13	9	55856
ACOT2	17	10965
ACOT4	4	122970
ACOT7	2	11332
ACOT8	1	10005
ACOT9	8	23597
ACOX1	20	51
ACOX2	1	8309
ACOX3	4	8310
ACOXL	1	55289
ACP2	1	53
ACP5	4	54
ACP6	14	51205
ACPP	4	55
ACRBP	1	84519
ACRC	2
ACRV1	2	56
ACSBG1	13	23205
ACSF2	7	80221
ACSF3	7	197322
ACSL1	6	2180
ACSL3	11	2181
ACSL4	8	2182
ACSL5	5	51703
ACSL6	13	23305
ACSM2A	13	123876
ACSM2B	12	348158
ACSM4	2	341392
ACSM5	3	54988
ACSS1	5	84532
ACSS2	2	55902
ACSS3	8	79611
ACTA1	2	58
ACTA2	2	59
ACTB	4	60
ACTBL2	2	345651
ACTC1	12	70
ACTG1	3	71
ACTG2	1	72
ACTL10	5	170487
ACTL6A	1	86
ACTL8	1	81569
ACTN1	5	87
ACTN2	5	88
ACTR1A	13	10121
ACTR1B	8	10120
ACTR3C	1	653857
ACTR8	5	93973
ACTRT3	12	84517
ACVR1	7	90
ACVR1C	15	130399
ACVR2B	25	93
ACVRL1	13	94
ACY1	3	95
ACY3	2	91703
ACYP1	1	97
ADA	2	100
ADAD1	5	132612
ADAL	6	161823
ADAM10	6	102
ADAM12	14	8038
ADAM15	1	8751
ADAM17	11	6868
ADAM19	16	8728
ADAM2	2	2515
ADAM22	11	53616
ADAM30	1	11085
ADAM33	4	80332
ADAM8	3	101
ADAM9	3	8754
ADAMTS1	7	9510
ADAMTS10	7	81794
ADAMTS13	6	11093
ADAMTS14	9	140766
ADAMTS17	13	170691
ADAMTS18	11	170692
ADAMTS2	9	9509
ADAMTS20	2	80070
ADAMTS3	2	9508
ADAMTS4	17	9507
ADAMTS5	18	11096
ADAMTS7	2	11173
ADAMTS8	2	11095
ADAMTS9	6	56999
ADAMTSL1	14	92949
ADAMTSL2	2	9719
ADAMTSL4	9	54507
ADAMTSL5	5	339366
ADAP1	6	11033
ADAP2	8	55803
ADAR	8	103
ADARB1	17	104
ADARB2	18	105
ADAT1	13	23536
ADAT2	10	134637
ADC	1
ADCK4	2
ADCY1	1	107
ADCY2	12	108
ADCY3	2	109
ADCY4	1	196883
ADCY5	10	111
ADCY6	8	112
ADCY7	4	113
ADCY9	15	115
ADCYAP1	5	116
ADD1	6	118
ADD2	17	119
ADGB	6	79747
ADH1B	8	125
ADH4	2	127
ADH5	10	128
ADH6	8	130
ADH7	2	131
ADHFE1	4	137872
ADI1	8	55256
ADIPOQ	10	9370
ADIPOR1	3	51094
ADIPOR2	11	79602
ADK	8	132
ADM2	13	79924
ADNP	6	23394
ADO	15	84890
ADORA1	7	134
ADORA2A	7	135
ADORA3	7	140
ADPGK	1	83440
ADPRH	10	141
ADPRHL1	5	113622
ADPRHL2	2	54936
ADRA1A	5	148
ADRA1D	4	146
ADRA2B	9	151
ADRA2C	3	152
ADRB1	11	153
ADRB3	5	155
ADRBK2	17
ADSS	4	159
ADSSL1	1	122622
AE000662.92	2
AEBP1	1	165
AEN	11	64782
AES	2	166
AF131215.5	2
AF196779.12	4
AFAP1	18	60312
AFAP1L2	3	84632
AFF1	13	4299
AFF2	16	2334
AFF3	16	3899
AFF4	17	27125
AFG3L2	4	10939
AFMID	1	125061
AGA	1	175
AGAP10	4
AGAP2	9	116986
AGAP2-AS1	4
AGAP3	3	116988
AGAP4	3	119016
AGAP5	3	729092
AGAP6	3	414189
AGAP7	3
AGAP8	3
AGAP9	16	642517
AGBL2	3	79841
AGBL3	5	340351
AGBL4	3	84871
AGBL5	10	60509
AGER	5	177
AGFG1	16	3267
AGGF1	8	55109
AGK	6	55750
AGL	3	178
AGMAT	10	79814
AGMO	4	392636
AGO1	25	26523
AGO2	2	27161
AGO3	26	192669
AGO4	20	192670
AGPAT1	6	10554
AGPAT2	3	10555
AGPAT4	19	56895
AGPAT6	14
AGPAT9	4
AGR2	5	10551
AGR3	1	155465
AGRN	4	375790
AGT	7	183
AGTPBP1	10	23287
AGTR1	1	185
AGTR2	2	186
AGTRAP	19	57085
AGXT2	6	64902
AHCTF1	3	25909
AHCY	11	191
AHCYL1	4	10768
AHCYL2	6	23382
AHDC1	4	27245
AHI1	8	54806
AHNAK	5	79026
AHNAK2	3	113146
AHRR	15	57491
AHSA2	14
AHSG	2	197
AICDA	5	57379
AIDA	12	64853
AIF1L	9	83543
AIFM1	10	9131
AIFM2	8	84883
AIFM3	1	150209
AIG1	11	51390
AIM1	7
AIM1L	2
AIM2	1	9447
AIMP1	5	9255
AIPL1	7	23746
AIRE	3	326
AJAP1	24	55966
AJUBA	5	84962
AK1	7	203
AK2	9	204
AK3	14	50808
AK4	14	205
AK5	4	26289
AK8	1	158067
AK9	5	221264
AKAP1	9	8165
AKAP10	10	11216
AKAP12	9	9590
AKAP13	12	11214
AKAP14	1	158798
AKAP17A	3	8227
AKAP2	12	11217
AKAP4	3	8852
AKAP5	14	9495
AKAP6	16	9472
AKAP7	7	9465
AKAP8	5	10270
AKIRIN1	16	79647
AKIRIN2	2	55122
AKNA	10	80709
AKNAD1	1	254268
AKR1A1	1	10327
AKR1B1	4	231
AKR1B15	1	441282
AKR1C2	7	1646
AKR1C4	3	1109
AKR1CL1	1
AKR1D1	6	6718
AKR7A2	22	8574
AKR7A3	3	22977
AKR7L	4
AKT1	17	207
AKT1S1	5	84335
AKT2	13	208
AKT3	17	10000
AKTIP	5	64400
AL009178.1	8
AL020996.1	4
AL021546.6	12
AL031663.2	7	51604
AL031666.2	7
AL033381.1	10
AL049747.1	4
AL049840.1	5
AL050303.1	1
AL078585.1	4
AL079342.1	5
AL117190.3	11
AL133373.1	8
AL136115.1	2
AL136531.1	3
AL138847.1	3
AL139099.1	1	6235
AL139147.1	2
AL161915.1	7
AL162389.1	1
AL162407.1	5
AL163636.6	6
AL353698.1	3
AL353791.1	9
AL354808.2	1
AL354993.1	11
AL355390.1	4
AL356356.1	3
AL357673.1	3
AL359091.2	1
AL359878.1	7
AL360004.1	6
AL391152.1	1
AL391421.1	10
AL450307.1	7
AL583828.1	2
AL589765.1	5
AL590235.1	7
AL590452.1	3
AL590483.1	10
AL590822.1	3
AL590822.2	8
AL591479.1	5
AL591684.1	6
AL592284.1	3
AL603965.1	6
AL626787.1	8
AL627171.2	3
AL627309.1	3
AL645728.1	3
AL645730.2	4
AL953854.2	9
ALAD	10	210
ALAS1	2	211
ALAS2	2	212
ALCAM	1	214
ALDH18A1	3	5832
ALDH1A2	5	8854
ALDH1A3	5	220
ALDH1B1	9	219
ALDH1L1	3	10840
ALDH1L2	11	160428
ALDH3A1	3	218
ALDH3A2	3	224
ALDH3B1	10	221
ALDH3B2	7	222
ALDH4A1	3	8659
ALDH5A1	9	7915
ALDH6A1	15	4329
ALDH7A1	8	501
ALDH8A1	3	64577
ALDH9A1	2	223
ALDOA	11	226
ALDOB	6	229
ALDOC	2	230
ALG11	3	440138
ALG12	12	79087
ALG13	9	79868
ALG14	22	199857
ALG2	4	85365
ALG5	2	29880
ALG6	7	29929
ALG8	2	79053
ALG9	7	79796
ALK	3	238
ALKBH1	8	8846
ALKBH4	7	54784
ALKBH5	8	54890
ALKBH6	2	84964
ALKBH7	1	84266
ALKBH8	6	91801
ALOX15	4	246
ALOX15B	4	247
ALOX5	2	240
ALOX5AP	3	241
ALPK1	6	80216
ALPL	1	249
ALPP	4	250
ALS2	7	57679
ALS2CL	5	259173
ALS2CR11	2
ALS2CR12	1	130540
ALX1	8	8092
ALX3	5	257
ALX4	15	60529
ALYREF	1	10189
AMACR	8	23600
AMBN	3	258
AMBP	1	259
AMBRA1	4	55626
AMD1	15	262
AMELX	1	265
AMELY	1	266
AMER1	18	139285
AMER2	19	219287
AMER3	14	205147
AMFR	7	267
AMHR2	2	269
AMICA1	3
AMIGO1	9	57463
AMIGO2	3	347902
AMIGO3	8	386724
AMMECR1	14	9949
AMMECR1L	8	83607
AMN	1	81693
AMN1	4	196394
AMOT	12	154796
AMOTL1	15	154810
AMOTL2	13	51421
AMPD2	3	271
AMPD3	3	272
AMPH	3	273
AMT	7	275
AMTN	1	401138
AMZ1	10	155185
AMZ2	1	51321
ANAPC1	5	64682
ANAPC11	1	51529
ANAPC13	6	25847
ANAPC15	3	25906
ANAPC2	2	29882
ANAPC5	1	51433
ANAPC7	5	51434
ANG	12	283
ANGEL1	15	23357
ANGEL2	11	90806
ANGPT1	4	284
ANGPT2	12	285
ANGPT4	10	51378
ANGPTL1	4	9068
ANGPTL2	3	23452
ANGPTL3	13	27329
ANGPTL5	2	253935
ANGPTL6	1	83854
ANGPTL7	2	10218
ANHX	5	647589
ANK1	13	286
ANK2	8	287
ANK3	14	288
ANKAR	3	150709
ANKDD1A	4	348094
ANKDD1B	2	728780
ANKEF1	5	63926
ANKFN1	5	162282
ANKFY1	26	51479
ANKH	15	56172
ANKHD1	5	54882
ANKHD1-EIF4EBP3	3	404734
ANKLE1	6	126549
ANKLE2	6	23141
ANKMY1	10	51281
ANKMY2	3	57037
ANKRA2	1	57763
ANKRD1	3	27063
ANKRD10	8	55608
ANKRD11	3	29123
ANKRD13B	14	124930
ANKRD13C	12	81573
ANKRD13D	1	338692
ANKRD16	2	54522
ANKRD17	5	26057
ANKRD18A	1	253650
ANKRD20A1	4	84210
ANKRD20A2	4	441430
ANKRD20A3	4	441425
ANKRD20A4	4	728747
ANKRD22	4	118932
ANKRD23	8	200539
ANKRD24	3	170961
ANKRD26	4	22852
ANKRD27	7	84079
ANKRD28	14	23243
ANKRD29	3	147463
ANKRD30A	2	91074
ANKRD30BL	1	554226
ANKRD31	2	256006
ANKRD33B	1	651746
ANKRD34A	4	284615
ANKRD34B	1	340120
ANKRD34C	8	390616
ANKRD35	1	148741
ANKRD36	5	375248
ANKRD39	1	51239
ANKRD40	11	91369
ANKRD42	8	338699
ANKRD44	12	91526
ANKRD45	8	339416
ANKRD46	6	157567
ANKRD49	9	54851
ANKRD50	12	57182
ANKRD52	23	283373
ANKRD54	5	129138
ANKRD55	3	79722
ANKRD6	7	22881
ANKRD61	1	100310846
ANKRD62	5	342850
ANKRD63	7	100131244
ANKRD65	1	441869
ANKRD66	1	100287718
ANKRD7	2	56311
ANKRD9	14	122416
ANKS1A	8	23294
ANKS1B	9	56899
ANKS3	3	124401
ANKS4B	7	257629
ANKS6	14	203286
ANO1	3	55107
ANO10	9	55129
ANO2	6	57101
ANO4	1	121601
ANO5	12	203859
ANO6	10	196527
ANO8	1	57719
ANO9	2	338440
ANP32A	7	8125
ANP32B	7	10541
ANP32E	7	81611
ANPEP	7	290
ANTXR1	14	84168
ANTXR2	17	118429
ANTXRL	1	195977
ANXA11	18	311
ANXA13	3	312
ANXA2	2	302
ANXA2R	1	389289
ANXA4	4	307
ANXA5	3	308
ANXA6	7	309
ANXA7	6	310
ANXA8	5	653145
ANXA8L1	5	728113
ANXA8L2	5
ANXA9	1	8416
AOAH	4	313
AOC1	1	26
AOC3	8	8639
AP000322.53	4
AP000322.54	1	101928147
AP000350.10	3
AP000350.4	2
AP000679.2	8
AP000695.1	3
AP000708.1	5	403312
AP000867.1	7
AP000889.3	3
AP001579.1	8
AP001631.10	1
AP001652.1	4
AP002884.2	1
AP003068.23	1
AP003774.4	4
AP005482.1	15	56984
AP006621.5	4
AP1B1	6	162
AP1G1	15	164
AP1G2	1	8906
AP1S1	8	1174
AP1S2	7	8905
AP1S3	14	130340
AP2A1	5	160
AP2A2	5	161
AP2M1	4	1173
AP2S1	2	1175
AP3B1	7	8546
AP3B2	7	8120
AP3D1	8	8943
AP3M1	12	26985
AP3S1	1	1176
AP3S2	15	10239
AP4S1	12	11154
AP5B1	8	91056
AP5S1	16	55317
AP5Z1	3	9907
APAF1	9	317
APBA1	16	320
APBA2	2	321
APBA3	2	9546
APBB1	3	322
APBB1IP	1	54518
APBB2	15	323
APC	12	324
APCDD1	6	147495
APCDD1L	7	164284
APEX1	7	328
APEX2	6	27301
APH1A	7	51107
API5	7	8539
APITD1-CORT	4
APLN	10	8862
APLNR	7	187
APMAP	5	57136
APOA1	9	335
APOA1BP	1
APOA2	1	336
APOA4	1	337
APOA5	1	116519
APOB	8	338
APOBEC1	1	339
APOBEC3A	2	200315
APOBEC3B	2	9582
APOBEC3C	6	27350
APOBEC3G	1	60489
APOBEC3H	1	164668
APOBEC4	2	403314
APOBR	3	55911
APOC1	1	341
APOC2	3	344
APOC4	13	346
APOC4-APOC2	3
APOD	1	347
APOH	2	350
APOL1	8	8542
APOL2	7	23780
APOL3	14	80833
APOL4	9	80832
APOL6	19	80830
APOLD1	8	81575
APOO	2	79135
APOOL	11	139322
APOPT1	6	84334
APP	14	351
APPBP2	13	10513
APPL2	4	55198
APRT	2	353
APTX	15	54840
AQP1	8	358
AQP10	3	89872
AQP11	1	282679
AQP3	3	360
AQP4	9	361
AQP6	7	363
AQP7	8	364
AQPEP	4
AQR	9	9716
AR	18	367
ARAF	5	369
ARAP1	11	116985
ARAP2	4	116984
ARAP3	1	64411
ARC	11	23237
ARCN1	7	372
AREG	3	374
AREGB	3
AREL1	13	9870
ARF1	4	375
ARF3	14	377
ARF4	3	378
ARFGAP1	6	55738
ARFGAP2	6	84364
ARFGAP3	4	26286
ARFGEF1	9	10565
ARFGEF2	12	10564
ARFIP1	9	27236
ARFIP2	8	23647
ARFRP1	6	10139
ARG1	3	383
ARGFX	7	503582
ARGLU1	10	55082
ARHGAP1	10	392
ARHGAP10	5	79658
ARHGAP11A	8	9824
ARHGAP12	6	94134
ARHGAP17	14	55114
ARHGAP18	10	93663
ARHGAP19	11	84986
ARHGAP19-SLIT1	17
ARHGAP20	9	57569
ARHGAP21	3	57584
ARHGAP22	10	58504
ARHGAP23	7	57636
ARHGAP24	6	83478
ARHGAP25	3	9938
ARHGAP26	14	23092
ARHGAP27	6	201176
ARHGAP28	11	79822
ARHGAP29	14	9411
ARHGAP30	4	257106
ARHGAP32	24	9743
ARHGAP33	3	115703
ARHGAP35	14	2909
ARHGAP36	5	158763
ARHGAP39	4	80728
ARHGAP40	3	343578
ARHGAP42	7	143872
ARHGAP5	10	394
ARHGAP6	6	395
ARHGAP8	2	23779
ARHGAP9	2	64333
ARHGDIA	7	396
ARHGDIB	3	397
ARHGEF1	7	9138
ARHGEF10	5	9639
ARHGEF10L	2	55160
ARHGEF11	5	9826
ARHGEF12	14	23365
ARHGEF15	4	22899
ARHGEF16	2	27237
ARHGEF18	5	23370
ARHGEF19	3	128272
ARHGEF2	5	9181
ARHGEF25	1	115557
ARHGEF26	6	26084
ARHGEF28	3	64283
ARHGEF3	5	50650
ARHGEF33	3	100271715
ARHGEF35	2	445328
ARHGEF37	12	389337
ARHGEF38	4	54848
ARHGEF39	6	84904
ARHGEF4	10	50649
ARHGEF6	10	9459
ARHGEF7	7	8874
ARHGEF9	11	23229
ARID1A	6	8289
ARID1B	7	57492
ARID2	15	196528
ARID3B	10	10620
ARID3C	1	138715
ARID4A	5	5926
ARID4B	9	51742
ARID5A	2	10865
ARIH1	20	25820
ARIH2	14	10425
ARIH2OS	1	646450
ARL1	7	400
ARL10	20	285598
ARL13A	1	392509
ARL13B	4	200894
ARL14	3	80117
ARL14EPL	4	644100
ARL15	6	54622
ARL16	3	339231
ARL17A	1	51326
ARL17B	2	100506084
ARL3	12	403
ARL4A	8	10124
ARL4C	11	10123
ARL4D	4	379
ARL5A	14	26225
ARL5B	17	221079
ARL5C	12	390790
ARL6	8	84100
ARL6IP1	1	23204
ARL6IP4	8	51329
ARL6IP6	2	151188
ARL8A	7	127829
ARL8B	10	55207
ARL9	1	132946
ARMC1	3	55156
ARMC10	11	83787
ARMC12	1	221481
ARMC2	2	84071
ARMC3	2	219681
ARMC4	2	55130
ARMC5	8	79798
ARMC6	2	93436
ARMC7	10	79637
ARMC8	12	25852
ARMC9	1	80210
ARMCX1	3	51309
ARMCX2	1	9823
ARMCX3	12	51566
ARMCX4	2	100131755
ARMCX6	3	54470
ARMS2	1	387715
ARNT	8	405
ARNTL	2	406
ARNTL2	11	56938
ARPC3	4	10094
ARPC4	7	10093
ARPC4-TTLL3	10	100526693
ARPC5	3	10092
ARPC5L	3	81873
ARPP19	13	10776
ARRB1	19	408
ARRB2	3	409
ARRDC2	10	27106
ARRDC3	12	57561
ARRDC5	1	645432
ARSA	14	410
ARSB	18	411
ARSD	7	414
ARSE	11	415
ARSG	9	22901
ARSH	2	347527
ARSI	7	340075
ARSJ	5	79642
ARSK	12	153642
ART3	3	419
ART4	12	420
ART5	1	116969
ARTN	1	9048
ARV1	3	64801
ARVCF	6	421
ARX	9	170302
AS3MT	8	57412
ASAH1	5	427
ASAH2	16	56624
ASAH2B	15	653308
ASAH2C	2
ASAP1	6	50807
ASAP2	5	8853
ASAP3	9	55616
ASB11	4	140456
ASB12	1	142689
ASB13	8	79754
ASB14	2	142686
ASB15	8	142685
ASB18	7	401036
ASB2	2	51676
ASB4	8	51666
ASB5	5	140458
ASB6	16	140459
ASB7	9	140460
ASB8	5	140461
ASB9	3	140462
ASCC1	16	51008
ASCC2	2	84164
ASCC3	3	10973
ASCL2	2	430
ASCL4	5	121549
ASCL5	2	647219
ASF1B	1	55723
ASGR1	3	432
ASGR2	5	433
ASH1L	10	55870
ASH2L	7	9070
ASIC2	5	40
ASIC3	1	9311
ASIC4	6	55515
ASIC5	1	51802
ASMTL	2	8623
ASNA1	4	439
ASNS	1	440
ASPDH	1	554235
ASPH	11	444
ASPHD1	1	253982
ASPN	3	54829
ASPRV1	1	151516
ASRGL1	1	80150
ASS1	4	445
ASTN1	15	460
ASTN2	15	23245
ASUN	3
ASXL1	9	171023
ASXL2	21	55252
ASZ1	1	136991
ATAD1	8	84896
ATAD2	3	29028
ATAD2B	12	54454
ATAD3A	4	55210
ATAD3C	5	219293
ATAD5	1	79915
ATAT1	3	79969
ATCAY	11	85300
ATE1	8	11101
ATF2	9	1386
ATF3	3	467
ATF5	6	22809
ATF6	6	22926
ATF6B	1	1388
ATF7	1	11016
ATF7IP	1	55729
ATF7IP2	7	80063
ATG12	11	9140
ATG13	14	9776
ATG14	9	22863
ATG16L1	6	55054
ATG16L2	1	89849
ATG2A	14	23130
ATG2B	17	55102
ATG3	5	64422
ATG4A	1	115201
ATG4B	5	23192
ATG4C	5	84938
ATG5	5	9474
ATG7	20	10533
ATG9A	3	79065
ATG9B	7	285973
ATHL1	6
ATL1	3	51062
ATL2	9	64225
ATL3	13	25923
ATM	9	472
ATN1	7	1822
ATOH1	1	474
ATOH7	1	220202
ATOX1	13	475
ATP10A	6	57194
ATP10B	7	23120
ATP11A	19	23250
ATP11B	10	23200
ATP11C	8	286410
ATP13A1	2	57130
ATP13A2	2	23400
ATP13A3	12	79572
ATP1A2	16	477
ATP1A3	6	478
ATP1A4	2	480
ATP1B1	9	481
ATP1B3	5	483
ATP2A1	5	487
ATP2A2	14	488
ATP2A3	6	489
ATP2B1	13	490
ATP2B2	16	491
ATP2B3	10	492
ATP2B4	12	493
ATP2C1	4	27032
ATP4A	5	495
ATP4B	1	496
ATP5A1	10
ATP5B	2
ATP5E	10
ATP5F1	16
ATP5G1	11
ATP5G3	9
ATP5I	1	521
ATP5J2	3
ATP5J2-PTCD1	13
ATP6AP1	1	537
ATP6AP1L	2	92270
ATP6AP2	2	10159
ATP6V0A1	3	535
ATP6V0A2	7	23545
ATP6V0B	5	533
ATP6V0C	4	527
ATP6V0D1	5	9114
ATP6V0E1	3	8992
ATP6V0E2	7	155066
ATP6V1B1	2	525
ATP6V1C1	10	528
ATP6V1C2	9	245973
ATP6V1D	3	51382
ATP6V1E1	7	529
ATP6V1G1	1	9550
ATP6V1G2	3	534
ATP7A	11	538
ATP7B	5	540
ATP8A1	14	10396
ATP8A2	14	51761
ATP8B1	7	5205
ATP8B2	10	57198
ATP8B3	3	148229
ATP8B4	7	79895
ATP9A	11	10079
ATP9B	3	374868
ATPAF1	6	64756
ATPAF2	4	91647
ATPIF1	5	93974
ATR	1	545
ATRIP	2	84126
ATRNL1	12	26033
ATRX	7	546
ATXN1	25	6310
ATXN1L	17	342371
ATXN2	8	6311
ATXN2L	6	11273
ATXN3	14	4287
ATXN3L	1	92552
ATXN7L1	13	222255
ATXN7L3	12	56970
ATXN7L3B	11	552889
AUH	1	549
AUNIP	4	79000
AUP1	2	550
AURKA	6	6790
AURKB	3	9212
AUTS2	9	26053
AVEN	2	57099
AVIL	2	10677
AVL9	11	23080
AVPI1	6	60370
AVPR1A	12	552
AVPR1B	4	553
AVPR2	6	554
AWAT1	2	158833
AWAT2	3	158835
AXDND1	2	126859
AXIN1	2	8312
AXIN2	3	8313
AZGP1	6	563
AZI2	7	64343
AZIN1	14	51582
B2M	6	567
B3GALNT1	5	8706
B3GALNT2	11	148789
B3GALT1	15	8708
B3GALT2	6	8707
B3GALT5	22	10317
B3GALT6	3	126792
B3GALTL	8	145173
B3GAT1	14	27087
B3GAT2	13	135152
B3GAT3	9	26229
B3GNT1	1	11041
B3GNT3	4	10331
B3GNT4	9	79369
B3GNT5	5	84002
B3GNT6	14	192134
B3GNT8	1	374907
B3GNT9	6	84752
B3GNTL1	2	146712
B4GALNT1	5	2583
B4GALNT2	1	124872
B4GALNT4	2	338707
B4GALT1	16	2683
B4GALT2	3	8704
B4GALT3	2	8703
B4GALT4	10	8702
B4GALT5	15	9334
B4GALT6	10	9331
B4GALT7	1	11285
B9D1	2	27077
B9D2	4	80776
BAALC	9	79870
BAAT	11	570
BACE1	18	23621
BACE2	12	25825
BACH2	25	60468
BAD	3	572
BAG1	19	573
BAG2	11	9532
BAG3	3	9531
BAG5	7	9529
BAG6	1	7917
BAHD1	9	22893
BAI1	1
BAI2	2
BAI3	4
BAIAP2	9	10458
BAIAP2L1	7	55971
BAIAP2L2	3	80115
BAIAP3	6	8938
BAK1	15	578
BAMBI	17	25805
BANF1	1	8815
BANF2	1	140836
BANK1	2	55024
BANP	2	54971
BAP1	4	8314
BARD1	7	580
BARHL2	6	343472
BARX1	3	56033
BASP1	2	10409
BATF2	6	116071
BATF3	2	55509
BAZ1A	4	11177
BAZ1B	6	9031
BAZ2A	17	11176
BAZ2B	19	29994
BBC3	6	27113
BBIP1	4	92482
BBOX1	1	8424
BBS1	3	582
BBS10	3	79738
BBS12	4	166379
BBS2	2	583
BBS7	5	55212
BBX	20	56987
BCAP31	3	10134
BCAR1	7	9564
BCAS1	13	8537
BCAS2	8	10286
BCAS3	13	54828
BCAS4	17	55653
BCAT1	21	586
BCAT2	1	587
BCCIP	1	56647
BCDIN3D	4	144233
BCHE	1	590
BCKDHB	11	594
BCKDK	11	10295
BCL10	14	8915
BCL11A	3	53335
BCL11B	14	64919
BCL2	14	596
BCL2L1	11	598
BCL2L10	3	10017
BCL2L11	17	10018
BCL2L13	14	23786
BCL2L15	13	440603
BCL2L2-PABPN1	6	100529063
BCL6	5	604
BCL7A	14	605
BCL7B	3	9275
BCL9L	20	283149
BCLAF1	12	9774
BCO2	3	83875
BCOR	4	54880
BCORL1	10	63035
BCR	1	613
BDH1	6	622
BDH2	7	56898
BDNF	8	627
BDP1	14	55814
BECN1	1	8678
BEGAIN	2	57596
BEND2	6	139105
BEND3	17	57673
BEND4	19	389206
BEND5	3	79656
BEND6	6	221336
BEND7	2	222389
BEST1	5	7439
BEST2	4	54831
BEST3	8	144453
BEST4	6	266675
BET1	6	10282
BET1L	15	51272
BEX1	2	55859
BEX2	3	84707
BEX4	1	56271
BGN	5	633
BHLHA15	12	168620
BHLHB9	8	80823
BHLHE22	5	27319
BHLHE41	14	79365
BICC1	6	80114
BICD1	15	636
BICD2	12	23299
BID	14	637
BIN1	1	274
BIN2	1	51411
BIN3	2	55909
BIRC3	7	330
BIRC6	7	57448
BIVM	6	54841
BLACE	1
BLCAP	7	10904
BLM	2	641
BLMH	3	642
BLNK	1	29760
BLOC1S1	5	2647
BLOC1S2	5	282991
BLOC1S3	8	388552
BLOC1S4	4	55330
BLOC1S5	10	63915
BLVRA	11	644
BLZF1	4	8548
BMF	15	90427
BMI1	9	648
BMP10	12	27302
BMP2	14	650
BMP2K	7	55589
BMP5	5	653
BMP7	14	655
BMP8A	15	353500
BMP8B	12	656
BMPR1A	21	657
BMPR1B	9	658
BMPR2	22	659
BMS1	11	9790
BNC1	7	646
BNC2	19	54796
BNIP2	14	663
BNIP3	10	664
BNIP3L	7	665
BNIPL	5	149428
BOC	4	91653
BOD1	16	91272
BOD1L1	5	259282
BOD1L2	8	284257
BOK	4	666
BOLA1	1	51027
BOLA3	1	388962
BOLL	3	66037
BORA	1	79866
BPGM	2	669
BPHL	8	670
BPIFA1	3	51297
BPIFA3	1	128861
BPIFB4	2	149954
BPIFC	1	254240
BPNT1	2	10380
BPTF	9	2186
BRAP	7	8315
BRAT1	3	221927
BRCA1	7	672
BRCA2	2	675
BRCC3	13	79184
BRD1	8	23774
BRD2	5	6046
BRD3	11	8019
BRD4	17	23476
BRD7	7	29117
BRD9	8	65980
BRE	4
BRF1	5	2972
BRF2	3	55290
BRI3BP	13	140707
BRINP1	3	1620
BRINP2	4	57795
BRINP3	2	339479
BRIP1	9	83990
BRIX1	12	55299
BRK1	1	55845
BRMS1	5	25855
BRMS1L	1	84312
BROX	4	148362
BRPF1	9	7862
BRPF3	14	27154
BRS3	4	680
BRSK1	4	84446
BRSK2	6	9024
BRWD1	21	54014
BRWD3	14	254065
BSCL2	3	26580
BSDC1	12	55108
BSG	6	682
BSN	1	8927
BSND	20	7809
BSPH1	1	100131137
BSPRY	7	54836
BST1	9	683
BST2	1	684
BTBD1	4	53339
BTBD10	4	84280
BTBD19	11	149478
BTBD2	8	55643
BTBD6	1	90135
BTBD7	9	55727
BTBD9	21	114781
BTC	4	685
BTF3	1	689
BTF3L4	15	91408
BTG1	11	694
BTG3	1	10950
BTG4	1	54766
BTK	2	695
BTLA	17	151888
BTN2A1	11	11120
BTN2A2	11	10385
BTN3A1	9	11119
BTN3A2	11	11118
BTNL3	5	10917
BTNL9	7	153579
BTRC	12	8945
BUB1	8	699
BUB3	3	9184
BVES	10	11149
BX088651.1	5
BX255923.1	2
BZRAP1	10
BZW1	12	9689
C10orf10	6	11067
C10orf105	14	414152
C10orf107	2	219621
C10orf11	11	83938
C10orf111	1	221060
C10orf112	1
C10orf113	3	387638
C10orf115	1
C10orf118	13
C10orf126	6
C10orf128	3
C10orf131	1
C10orf137	2
C10orf2	4
C10orf25	13	220979
C10orf35	2
C10orf40	7
C10orf53	6	282966
C10orf54	21
C10orf55	3	414236
C10orf62	1	414157
C10orf67	11	256815
C10orf68	1
C10orf71	12	118461
C10orf76	9
C10orf85	6
C10orf88	1	80007
C10orf90	7	118611
C10orf91	6
C10orf95	1	79946
C10orf99	3	387695
C11orf16	4	56673
C11orf21	10	29125
C11orf24	3	53838
C11orf30	6
C11orf31	2
C11orf34	1
C11orf42	1	160298
C11orf44	8	283171
C11orf45	8	219833
C11orf48	12
C11orf49	5	79096
C11orf54	20	28970
C11orf57	6
C11orf58	1	10944
C11orf63	3	79864
C11orf68	5	83638
C11orf70	3
C11orf72	7
C11orf73	4
C11orf74	5	119710
C11orf82	4
C11orf83	10	790955
C11orf85	2	283129
C11orf87	13	399947
C11orf88	8	399949
C11orf91	1	100131378
C12orf23	6
C12orf29	5	91298
C12orf36	7
C12orf4	11	57102
C12orf40	2	283461
C12orf43	10	64897
C12orf44	1
C12orf45	2	121053
C12orf49	19	79794
C12orf50	1	160419
C12orf52	10	84934
C12orf54	2	121273
C12orf56	4	115749
C12orf57	1	113246
C12orf60	7	144608
C12orf61	5
C12orf66	13	144577
C12orf68	6
C12orf73	4	728568
C12orf74	8	338809
C12orf75	2	387882
C12orf76	4	400073
C12orf77	7	196415
C12orf79	4
C13orf35	4
C13orf45	1
C14orf1	11	11161
C14orf105	4
C14orf119	12	55017
C14orf132	8	56967
C14orf142	8	84520
C14orf144	8
C14orf164	3
C14orf166	3
C14orf177	5	283598
C14orf178	2	283579
C14orf180	7	400258
C14orf182	2
C14orf2	9
C14orf23	13
C14orf28	6	122525
C14orf37	6
C14orf79	5
C14orf80	2
C14orf93	1	60686
C15orf27	4
C15orf32	1	145858
C15orf37	8
C15orf38	12
C15orf38-AP3S2	15	100526783
C15orf39	9	56905
C15orf40	10	123207
C15orf41	5	84529
C15orf43	2	145645
C15orf48	1	84419
C15orf52	14
C15orf53	3	400359
C15orf54	4
C15orf56	9	644809
C15orf57	2
C15orf61	7	145853
C15orf62	6	643338
C16orf13	2
C16orf46	3	123775
C16orf47	3	388289
C16orf52	11
C16orf54	11	283897
C16orf58	9	64755
C16orf72	17	29035
C16orf74	2	404550
C16orf80	3
C16orf86	1	388284
C16orf87	15	388272
C16orf89	2	146556
C16orf91	1	283951
C16orf96	1	342346
C16orf98	1
C17orf100	4	388327
C17orf102	9	400591
C17orf103	14
C17orf104	3
C17orf105	10
C17orf107	7	100130311
C17orf112	1	100506650
C17orf47	1	284083
C17orf49	1	124944
C17orf51	15	339263
C17orf58	3	284018
C17orf59	4
C17orf62	5
C17orf67	1	339210
C17orf70	6
C17orf72	11	92340
C17orf74	9	201243
C17orf75	13	64149
C17orf77	3	146723
C17orf78	5	284099
C17orf80	6	55028
C17orf82	12	388407
C17orf85	18
C17orf89	1	284184
C17orf96	7
C17orf98	1	388381
C18orf21	19	83608
C18orf25	1	147339
C18orf32	12	497661
C18orf42	6	642597
C18orf56	1	494514
C18orf63	6	644041
C19orf10	7
C19orf12	9	83636
C19orf24	5	55009
C19orf25	9	148223
C19orf26	7
C19orf35	7
C19orf38	5	255809
C19orf40	6
C19orf43	2	79002
C19orf44	1	84167
C19orf47	9	126526
C19orf48	6	84798
C19orf53	6	28974
C19orf54	11	284325
C19orf55	11
C19orf57	2	79173
C19orf59	3
C19orf66	1	55337
C19orf67	1	646457
C19orf68	2
C19orf69	1	100170765
C19orf70	4	125988
C19orf73	1	55150
C19orf77	4	284422
C19orf81	2	342918
C19orf82	7
C1D	3	10438
C1GALT1C1	5	29071
C1orf101	1
C1orf106	9
C1orf109	8	54955
C1orf110	1
C1orf111	2
C1orf112	3	55732
C1orf116	6	79098
C1orf122	1	127687
C1orf123	3	54987
C1orf131	10	128061
C1orf134	1
C1orf141	3	400757
C1orf143	1
C1orf145	3
C1orf147	6
C1orf159	5	54991
C1orf162	2	128346
C1orf168	4	199920
C1orf170	3
C1orf172	2	126695
C1orf173	3
C1orf174	3	339448
C1orf177	3
C1orf180	7
C1orf186	4
C1orf189	1	388701
C1orf192	1
C1orf198	12	84886
C1orf200	6
C1orf204	7
C1orf210	13	149466
C1orf213	10
C1orf216	3	127703
C1ORF220	13
C1orf226	10	400793
C1orf229	6	388759
C1orf233	4
C1orf27	1
C1orf35	10	79169
C1orf43	4	25912
C1orf50	14	79078
C1orf51	1
C1orf52	8	148423
C1orf56	4	54964
C1orf61	1	10485
C1orf64	5	149563
C1orf74	2	148304
C1orf85	2
C1orf94	4	84970
C1orf95	19
C1QA	4	712
C1QB	2	713
C1QBP	1	708
C1QC	3	714
C1QL1	3	10882
C1QL2	3	165257
C1QL3	6	389941
C1QL4	4	338761
C1QTNF1	5	114897
C1QTNF1-AS1	1
C1QTNF2	8	114898
C1QTNF3	10	114899
C1QTNF4	1	114900
C1QTNF5	2	114902
C1QTNF6	7	114904
C1QTNF7	8	114905
C1QTNF8	12	390664
C1QTNF9	2	338872
C1QTNF9B	3	387911
C1RL	11	51279
C1S	3	716
C20orf112	17
C20orf144	6	128864
C20orf194	10	25943
C20orf196	1
C20orf197	4	284756
C20orf202	9	400831
C20orf24	3
C20orf26	2
C20orf27	4	54976
C20orf62	1
C20orf85	2	128602
C20orf96	1	140680
C21orf119	4
C21orf128	5
C21orf2	4	755
C21orf49	11
C21orf54	2
C21orf58	6	54058
C21orf59	10
C21orf62	12	56245
C21orf67	7
C21orf88	2
C21orf90	8
C21orf91	6	54149
C22orf15	1	150248
C22orf23	6	84645
C22orf24	4	25775
C22orf26	11	55267
C22orf29	13
C22orf34	5	348645
C22orf39	10	128977
C22orf42	1	150297
C22orf43	3
C22orf46	16	79640
C2CD2	10	25966
C2CD2L	7	9854
C2CD3	3	26005
C2CD4A	5	145741
C2CD4C	5	126567
C2CD4D	1	100191040
C2CD5	6	9847
C2orf15	11	150590
C2orf16	1	84226
C2orf27A	2	29798
C2orf27B	2	408029
C2orf42	2	54980
C2orf43	9
C2orf44	7	80304
C2orf47	1
C2orf48	14	348738
C2orf50	5	130813
C2orf53	1
C2orf54	5	79919
C2orf57	1
C2orf66	4	401027
C2orf68	14	388969
C2orf69	9	205327
C2orf71	14	388939
C2orf72	19	257407
C2orf73	4	129852
C2orf74	1	339804
C2orf76	2	130355
C2orf82	8
C2orf83	3	56918
C2orf88	11	84281
C2orf91	12	400950
C3	14	718
C3AR1	2	719
C3orf14	6	57415
C3orf17	11
C3orf18	10	51161
C3orf22	1	152065
C3orf27	5	23434
C3orf33	3	285315
C3orf35	3	339883
C3orf36	15	80111
C3orf38	4	285237
C3orf55	1
C3orf56	5	285311
C3orf58	8	205428
C3orf62	6	375341
C3orf67	5	200844
C3orf70	19	285382
C3orf72	17	401089
C3orf80	8	401097
C3orf83	2	100129480
C4BPA	1	722
C4orf17	1	84103
C4orf19	8	55286
C4orf26	6
C4orf29	7
C4orf3	9	401152
C4orf32	20	132720
C4orf33	1	132321
C4orf36	8	132989
C4orf40	9
C4orf45	4	152940
C4orf46	5	201725
C4orf47	1	441054
C4orf48	1	401115
C4orf50	7	389197
C4orf51	1	646603
C5	2	727
C5AR1	7	728
C5AR2	5	27202
C5orf15	3	56951
C5orf20	5
C5orf22	5	55322
C5orf24	8	134553
C5orf27	7
C5orf28	6
C5orf30	7	90355
C5orf38	1	153571
C5orf42	6
C5orf45	12
C5orf46	2	389336
C5orf47	5	133491
C5orf49	6	134121
C5orf51	10	285636
C5orf52	3	100190949
C5orf54	8	63920
C5orf55	4
C5orf60	1	285679
C5orf63	16	401207
C5orf64	12	285668
C6	7	729
C6orf1	1
C6orf10	2	10665
C6orf100	1
C6orf106	16	64771
C6orf118	2	168090
C6orf120	13	387263
C6orf123	2	26238
C6orf132	7	647024
C6orf141	10	135398
C6orf164	1	57150
C6ORF165	2
C6orf195	7
C6orf203	1	51250
C6orf211	11	79624
C6orf222	8	389384
C6orf223	13	221416
C6orf226	2	441150
C6orf25	9
C6orf47	3	57827
C6ORF50	3
C6orf57	2	135154
C6orf58	1	352999
C6orf62	4	81688
C6orf89	18	221477
C7	14	730
C7orf13	5
C7orf25	8	79020
C7orf26	3	79034
C7orf34	3	135927
C7orf41	17
C7orf43	4	55262
C7orf49	5
C7orf50	2	84310
C7orf55-LUC7L2	12	100996928
C7orf57	4	136288
C7orf60	10
C7orf61	1	402573
C7orf63	3
C7orf65	8	401335
C7orf69	1	80099
C7orf71	1	285941
C7orf73	8
C7orf76	5
C8A	17	731
C8orf17	2
C8orf31	8
C8orf33	8	65265
C8orf37	15	157657
C8orf4	3
C8orf44-SGK3	9	100533105
C8orf46	9
C8orf47	2
C8orf49	2
C8orf59	2	401466
C8orf82	6	414919
C8orf86	5	389649
C9	3	735
C9orf114	11
C9orf116	2	138162
C9orf129	2	445577
C9orf135	1	138255
C9orf139	8	401563
C9orf141	1
C9orf142	1	286257
C9orf152	6	401546
C9orf156	16
C9orf16	3	79095
C9orf163	10	158055
C9orf169	2	375791
C9orf170	8	401535
C9orf171	3
C9orf173	2
C9orf37	1
C9orf38	3
C9orf40	5	55071
C9orf41	6
C9orf47	11	286223
C9orf57	7	138240
C9orf62	9	157927
C9orf64	18	84267
C9orf66	2	157983
C9orf69	16
C9orf72	5	203228
C9orf78	2	51759
C9orf84	2	158401
C9orf85	8	138241
C9orf9	7
C9orf91	8	203197
C9orf96	2	169436
CA1	4	759
CA10	5	56934
CA12	17	771
CA13	6	377677
CA5A	1	763
CA5B	11	11238
CA7	6	766
CA8	9	767
CAAP1	3	79886
CAB39L	8	81617
CABLES2	9	81928
CABP1	4	9478
CABP2	2	51475
CABP4	8	57010
CABP5	4	56344
CABYR	3	26256
CACHD1	3	57685
CACNA1A	8	773
CACNA1C	16	775
CACNA1E	21	777
CACNA1F	1	778
CACNA1G	2	8913
CACNA1H	2	8912
CACNA1I	14	8911
CACNA1S	2	779
CACNA2D1	10	781
CACNA2D2	10	9254
CACNA2D3	3	55799
CACNA2D4	6	93589
CACNB1	10	782
CACNB2	8	783
CACNB4	14	785
CACNG2	9	10369
CACNG5	1	27091
CACNG7	7	59284
CACTIN	6	58509
CACUL1	23	143384
CACYBP	6	27101
CADM1	20	23705
CADM2	15	253559
CADM3	13	57863
CADM4	9	199731
CADPS	2	8618
CADPS2	2	93664
CALB1	5	793
CALB2	7	794
CALCA	3	796
CALCB	3	797
CALCOCO1	15	57658
CALCR	10	799
[truncated: 12,578 more rows]

[truncated: 12 more sheets: Table S10, Table S11, Table S12, Table S13, Table S14, Table S15, Table S16, Table S17, Table S18, Table S19, Table S20, Table S21]
